# Supplementary material for: Ferroptotic cell death triggered by conjugated linolenic acids is mediated by ACSL1
Source: Nat Commun. 2021 Apr 14;12:2244. doi: 10.1038/s41467-021-22471-y (PMC8046803; doi:10.1038/s41467-021-22471-y)
Supplement: Supplementary file 4 — Supplementary Data 1 [file 41467_2021_22471_MOESM4_ESM.xlsx]

## Sheet: Lipid (mole percents)
Supplementary Table 1. Lipidomic assessment of aESA incorporation into lipids in MDA-MB-231. Values represent mole percent.
	Control					Fer1					ML162					aESA					aESAfer1
	MDA-MB-231negativecontrol1	MDA-MB-231negativecontrol2	MDA-MB-231negativecontrol3			MDA-MB-231ferrostatin-11	MDA-MB-231ferrostatin-12	MDA-MB-231ferrostatin-13			MDA-MB-231ML1621	MDA-MB-231ML1622	MDA-MB-231ML1623			MDA-MB-231aESA1	MDA-MB-231aESA2	MDA-MB-231aESA3			MDA-MB-231aESAferrostatin-11	MDA-MB-231aESAferrostatin-12	MDA-MB-231aESAferrostatin-13
Replicate	N1	N2	N3			F1	F2	F3			M1	M2	M3			E1	E2	E3			EF1	EF2	EF3
	Control	Control	Control	Average		fer1	fer1	fer1	Average		ML162	ML162	ML162	Average		aESA	aESA	aESA	Average		aESAfer1	aESAfer1	aESAfer1	Average
CE 18:3;0	0	0	0	0		0	0	0	0		0	0	0	0		1.46944	1.38169	1.28789	1.37967		1.53661	1.53151	1.55096	1.53969
CE 20:1;0	0.438809	0.494116	0.241093	0.391339		0.393583	0.418867	0.301727	0.371392		0.480739	0.466018	0.215348	0.387368		0.306681	0.275936	0.178667	0.253762		0.284693	0.33175	0.23158	0.282675
CE 20:2;0	0.294693	0.282716	0.188584	0.255331		0.280015	0.296368	0.223279	0.266554		0.274439	0.315216	0.197652	0.262436		0.219052	0.202794	0.141008	0.187618		0.231011	0.213081	0.153744	0.199279
CE 20:3;0	0.923613	0.933113	0.596234	0.817653		0.928813	0.92868	0.595538	0.817677		0.949608	0.93957	0.568146	0.819108		0.821264	0.715471	0.471801	0.669512		0.748461	0.752308	0.554922	0.68523
CE 20:4;0	2.09262	2.35764	0.90739	1.78588		2.14115	2.08097	1.10095	1.77436		2.42982	2.32414	0.991856	1.91527		1.40922	1.35941	0	0.922875		1.22469	0	0.653579	0.626089
CE 20:5;0	0.334203	0	0	0.111401		0	0	0	0		0	0	0	0		0.203844	0	0	0.0679479		0.182614	0	0	0.0608714
CE 21:0;0	0	0	0	0		0	0	0	0		0	0	0	0		0	0	0.155181	0.0517271		0	0	0	0
CE 22:1;0	0.123029	0.144291	0.0935538	0.120291		0.137858	0.124106	0.103977	0.12198		0.156717	0.143635	0	0.100117		0.0903751	0.0920669	0	0.060814		0.079591	0.109228	0	0.0629396
CE 22:3;0	0.160516	0.178361	0.184339	0.174405		0.2292	0.238139	0.182008	0.216449		0.213037	0.176862	0.189458	0.193119		0.176078	0.178837	0.144133	0.166349		0.193131	0.20392	0.170583	0.189211
CE 22:4;0	1.72328	1.82138	1.34104	1.62857		2.51543	2.50066	1.23672	2.08427		1.87864	1.8593	1.42837	1.7221		1.72867	1.7035	0.702102	1.37809		1.57797	1.72858	0.812233	1.37293
CE 22:5;0	1.69197	1.85097	1.52435	1.6891		2.098	2.08146	1.73216	1.97054		1.87421	1.80835	1.51461	1.73239		1.62923	1.50403	0.953195	1.36215		1.37638	1.48422	1.10669	1.32243
CE 22:6;0	1.51108	1.73063	1.64269	1.62814		1.84757	1.6991	1.74942	1.76536		1.64079	1.58718	1.73134	1.6531		1.44501	1.37062	0.957649	1.25776		1.3375	1.36043	1.23913	1.31235
CE 24:0;0	0.0871267	0.0691991	0	0.0521086		0	0	0.0788173	0.0262724		0.0827961	0.0865049	0	0.0564337		0	0	0.082968	0.027656		0	0	0	0
CE 24:1;0	0.157763	0.171299	0.116394	0.148485		0.158152	0.148968	0.171939	0.159686		0.148919	0.179025	0.101359	0.143101		0.0816467	0.0732427	0.0813622	0.0787505		0.109211	0.0898218	0.0766068	0.0918797
CE 24:4;0	0.14431	0.157771	0.206911	0.169664		0.191445	0.170788	0.160689	0.174308		0.188053	0.151592	0.216633	0.185426		0.127877	0.128311	0	0.0853961		0	0.0788309	0	0.026277
CE 24:5;0	0.132952	0.140151	0.184146	0.152416		0.275634	0.277328	0.207368	0.253443		0.143172	0.160981	0.18474	0.162964		0.18179	0.175773	0.106299	0.15462		0.132638	0.174003	0.130662	0.145768
CE 24:6;0	0.0776539	0.087256	0.128571	0.0978269		0.162806	0.157629	0.173921	0.164785		0.0878575	0	0.172758	0.0868719		0.131348	0.105011	0	0.0787865		0.103319	0.131395	0.118845	0.117853
Cer 34:0;4	0	0	0	0		0	0	0	0		0	0	0	0		0	0	0.00222255	0.000740851		0	0	0	0
Cer 38:0;4	0	0	0	0		0	0	0	0		0	0	0	0		0	0	0.00110143	0.000367144		0	0	0	0
Cer 42:2;1	0.0045103	0.00413478	0.0025493	0.00373146		0.00331606	0.0031295	0.00161332	0.00268629		0.00406208	0.00361634	0.00220642	0.00329495		0.00173199	0.00215955	0.00124485	0.00171213		0.00188446	0.00167383	0	0.00118609
CL 68:3;0	0	0	0	0		0	0	0	0		0	0	0.0151252	0.00504175		0	0	0	0		0	0	0	0
CL 68:4;0	0.0255128	0.0260026	0.0160093	0.0225082		0.0213535	0.0147737	0	0.0120424		0.0296888	0.0257738	0.0124799	0.0226475		0.0277693	0.0319369	0.0128992	0.0242018		0	0.0153674	0.0184693	0.0112789
CL 70:3;0	0	0	0	0		0	0	0	0		0	0	0.0154892	0.00516306		0	0	0	0		0	0	0	0
CL 70:4;0	0.0602502	0.0496386	0.0348559	0.0482482		0.0391785	0.0443974	0.0163193	0.0332984		0.0410072	0.0549607	0.0364028	0.0441235		0.041339	0.0386099	0.0263976	0.0354489		0.028706	0.0300551	0.0247312	0.0278308
CL 70:5;0	0.0704776	0.0745058	0.0552981	0.0667605		0.0644526	0.0528173	0.0479722	0.0550807		0.0776234	0.0806857	0.0580076	0.0721056		0.0565488	0.0521395	0.0491665	0.0526182		0.0505884	0.0496662	0.0425657	0.0476068
CL 70:6;0	0.030654	0.0370685	0.0344934	0.034072		0.0233094	0.016361	0	0.0132235		0.0422139	0.036677	0.0379661	0.0389523		0.019501	0.0252158	0	0.0149056		0	0.0178318	0.0302847	0.0160388
CL 72:2;0	0	0	0.0143345	0.00477816		0	0.016924	0	0.00564134		0	0.014668	0.0138033	0.00949042		0	0.0151494	0	0.00504979		0.0255848	0	0	0.00852827
CL 72:5;0	0	0	0	0		0.0685068	0	0	0.0228356		0	0	0	0		0.0635631	0	0	0.0211877		0	0	0	0
CL 72:6;0	0.109199	0.105684	0.153136	0.122673		0.0890972	0.102078	0.09351	0.0948952		0.103256	0.114838	0.169719	0.129271		0.0835274	0.087725	0.102705	0.0913191		0.055679	0.0721149	0.0966982	0.0748307
CL 72:7;0	0.0371389	0.0345272	0.0740921	0.0485861		0.0374569	0.0371381	0.0413803	0.0386584		0.0374869	0.0388435	0.0767641	0.0510315		0.0319625	0.0239753	0.0471598	0.0343659		0	0.0269078	0.041177	0.0226949
CL 72:8;0	0	0	0	0		0	0	0	0		0	0	0	0		0.0171908	0	0	0.00573027		0	0	0	0
CL 74:6;0	0.0217634	0.0310766	0.018158	0.023666		0.0188299	0.0204323	0	0.0130874		0.0281236	0.0274858	0	0.0185364		0	0.0351746	0	0.0117249		0	0.0206493	0.016903	0.0125174
CL 74:8;0	0	0.0123344	0.0400837	0.0174727		0	0	0	0		0	0	0.0417388	0.0139129		0	0	0.0182381	0.00607938		0	0	0.0145818	0.0048606
CL 74:9;0	0	0	0.0316972	0.0105657		0	0	0	0		0	0	0	0		0	0	0	0		0	0	0	0
DAG 14:0;0-16:0;0	0	0	0	0		0	0	0	0		0	0	0	0		0	0	0.189524	0.0631747		0	0	0	0
DAG 14:0;0-17:0;0	0.0161264	0	0	0.00537547		0	0.0154713	0	0.0051571		0	0	0	0		0	0	0.0300585	0.0100195		0	0	0	0
DAG 14:0;0-18:1;0	0.03457	0.0275928	0.0204236	0.0275288		0.0288471	0.0378625	0.0252463	0.030652		0.02344	0.024965	0.0122396	0.0202149		0.0209042	0.0167932	0.024308	0.0206685		0.0187127	0.0193473	0.0167674	0.0182758
DAG 14:0;0-18:3;0	0	0	0	0		0	0	0	0		0	0	0	0		0.0308731	0.0314125	0.0420013	0.0347623		0.0489121	0.0367412	0.0458276	0.043827
DAG 14:0;0-20:1;0	0	0	0	0		0	0	0	0		0	0	0	0		0	0	0	0		0	0	0	0
DAG 14:0;0-20:3;0	0	0	0	0		0	0	0	0		0	0	0	0		0.00301152	0.00268052	0	0.00189734		0	0.00338527	0	0.00112842
DAG 14:0;0-22:4;0	0	0	0	0		0.00534115	0	0	0.00178038		0	0	0	0		0	0	0	0		0	0	0	0
DAG 14:0;0-22:5;0	0	0	0	0		0	0	0	0		0	0	0	0		0	0	0	0		0	0	0	0
DAG 15:0;0-15:0;0	0.00335977	0	0	0.00111992		0	0.00311725	0	0.00103908		0	0	0	0		0	0	0.0148132	0.00493773		0	0	0	0
DAG 15:0;0-16:0;0	0	0	0	0		0	0	0	0		0	0	0	0		0	0	0.27726	0.0924201		0	0	0	0
DAG 15:0;0-16:1;0	0	0	0	0		0	0	0	0		0	0	0	0		0	0	0.0534913	0.0178304		0	0	0	0
DAG 15:0;0-17:0;0	0	0	0.00223821	0.000746072		0	0	0	0		0	0	0	0		0	0	0.00897304	0.00299101		0	0	0	0
DAG 15:0;0-18:0;0	0.01045	0	0	0.00348332		0.00594488	0.00653203	0	0.00415897		0	0.00246252	0.002067	0.00150984		0	0	0.0286931	0.00956437		0	0	0	0
DAG 15:0;0-18:1;0	0.0109136	0	0	0.00363785		0	0	0	0		0	0	0	0		0	0	0.012209	0.00406965		0	0	0	0
DAG 16:0;0-16:1;0	0.0751406	0.0669744	0.0522832	0.0647994		0.0603364	0.082903	0.06675	0.0699965		0.0542192	0.0490855	0.0380339	0.0471129		0.0464556	0.0400999	0.0684387	0.0516647		0.0432281	0.0467558	0.0471643	0.0457161
DAG 16:0;0-17:1;0	0.0281128	0	0	0.00937094		0	0	0	0		0	0	0	0		0	0	0.0588086	0.0196029		0	0	0	0
DAG 16:0;0-18:3;0	0	0	0	0		0	0	0.0166835	0.00556117		0	0	0	0		0.224083	0.232534	0.224829	0.227149		0.312004	0.250623	0.274485	0.279037
DAG 16:0;0-19:1;0	0.00990116	0	0.00757777	0.00582631		0.00668719	0.00821367	0.0058689	0.00692325		0	0	0	0		0	0	0	0		0	0	0	0
DAG 16:0;0-20:1;0	0.0291574	0.0321693	0.0295463	0.030291		0.0322943	0.0332639	0.0315819	0.03238		0.0237224	0.0309566	0	0.0182263		0.0178186	0.0186819	0	0.0121668		0.0182145	0.0195865	0.0176009	0.0184673
DAG 16:0;0-20:2;0	0.0159222	0.0175508	0.0132656	0.0155795		0.0233052	0	0.017927	0.0137441		0	0.0152446	0.0131855	0.00947669		0.0138094	0.010946	0.0107028	0.0118194		0.0142941	0.012574	0.0128686	0.0132456
DAG 16:0;0-20:3;0	0.0427554	0.0379472	0.0634031	0.0480352		0.0468276	0.0480924	0.0368023	0.0439074		0.0352627	0.0331615	0.0292168	0.032547		0.0515155	0.0521843	0.0570568	0.0535855		0.0624488	0.0616814	0.0648343	0.0629882
DAG 16:0;0-20:4;0	0.0681802	0.0689571	0.050751	0.0626295		0.074239	0.0851567	0.0714493	0.0769483		0.0759588	0.0652339	0.0402878	0.0604935		0.0574848	0.0591467	0.0428732	0.0531682		0.0659821	0.0594678	0.0597842	0.0617447
DAG 16:0;0-22:4;0	0.0608877	0.0649463	0.0451049	0.0569796		0.0738503	0.0809462	0.0437442	0.0661802		0.0507916	0.0554219	0.0407424	0.0489853		0.046173	0.04344	0.0214279	0.0370136		0.0552609	0.0519169	0.0246729	0.0439502
DAG 16:0;0-22:5;0	0.0704661	0.0603953	0.0551728	0.0620114		0.0782643	0.0768077	0.0529497	0.0693406		0.0492095	0.0566963	0.0451295	0.0503451		0.0431274	0.0496052	0.0447701	0.0458342		0.0601472	0.0582593	0.0383747	0.0522604
DAG 16:0;0-22:6;0	0.0870141	0.0646456	0.0537814	0.0684804		0.0992002	0.0831624	0.074637	0.0856665		0.056326	0.076447	0.0459748	0.0595826		0.0929675	0.103626	0.0910446	0.0958793		0.140208	0.093211	0.0854969	0.106305
DAG 16:1;0-17:0;0	0.00711687	0	0	0.00237229		0	0	0	0		0	0	0	0		0	0	0.011357	0.00378566		0	0	0	0
DAG 16:1;0-18:0;0	0.0336107	0.0291452	0.0297157	0.0308239		0.0265397	0.0289864	0.0348219	0.030116		0.025581	0.0287199	0.0246642	0.0263217		0.0170897	0.018927	0.021153	0.0190566		0.0190212	0.0208591	0.0214034	0.0204279
DAG 16:1;0-18:1;0	0.0442378	0.0416151	0.033962	0.0399383		0.0479889	0.0521971	0.0452468	0.0484776		0.0398366	0.0452333	0.0282954	0.0377884		0.0281157	0.032327	0.0428804	0.034441		0.0373691	0.0661698	0.0319511	0.0451633
DAG 16:1;0-18:2;0	0	0	0	0		0	0	0.0105979	0.00353263		0	0	0	0		0	0.00397992	0.00564149	0.00320714		0.0053355	0.00353867	0.00506366	0.00464594
DAG 16:1;0-18:3;0	0	0	0	0		0	0	0	0		0	0	0	0		0.0407694	0.0583686	0.032007	0.043715		0.0570123	0.0475183	0.0564874	0.0536727
DAG 16:1;0-20:1;0	0.00306538	0	0	0.00102179		0	0	0	0		0	0	0	0		0	0	0	0		0	0	0	0
DAG 16:1;0-20:3;0	0	0	0	0		0	0	0	0		0	0.00236535	0	0.000788448		0.00534601	0.00551914	0	0.00362172		0.00485985	0.00422159	0.0045368	0.00453942
DAG 16:1;0-20:4;0	0	0	0	0		0	0	0	0		0	0	0	0		0.0448415	0.00984863	0	0.01823		0.00907034	0	0	0.00302345
DAG 16:1;0-22:4;0	0	0.00536052	0	0.00178684		0.00448523	0.00663794	0	0.00370772		0	0.00601296	0	0.00200432		0.00505967	0.00594204	0	0.00366724		0.00617506	0	0	0.00205835
DAG 16:1;0-22:5;0	0	0	0	0		0	0	0	0		0	0	0	0		0	0	0	0		0	0	0	0
DAG 17:0;0-18:1;0	0.0369369	0	0.032127	0.0230213		0.0204732	0.0249259	0.0204597	0.021953		0	0	0	0		0	0	0.0483851	0.0161284		0	0	0	0
DAG 17:0;0-18:2;0	0	0	0	0		0.00535957	0	0	0.00178652		0	0	0	0		0	0	0	0		0	0	0	0
DAG 17:0;0-22:5;0	0	0	0	0		0.0494884	0	0	0.0164961		0	0	0	0		0	0	0	0		0	0	0	0
DAG 17:1;0-18:0;0	0.00884841	0	0.00888055	0.00590965		0.0058306	0.00616761	0.00572416	0.00590746		0	0	0	0		0	0	0.00923824	0.00307941		0	0	0	0
DAG 17:1;0-18:1;0	0	0	0	0		0.0273916	0	0	0.00913054		0	0	0	0		0	0	0	0		0.0552182	0	0	0.0184061
DAG 17:1;0-22:4;0	0	0	0	0		0	0	0	0		0	0	0	0		0	0	0	0		0.04206	0	0	0.01402
DAG 18:0;0-18:1;0	0.234703	0.219945	0.229943	0.228197		0.209841	0.206897	0.233326	0.216688		0.180672	0.221742	0.209032	0.203815		0.131085	0.144451	0.199409	0.158315		0.131517	0.134041	0.177405	0.147654
DAG 18:0;0-18:2;0	0.0469826	0.0451413	0.0497046	0.0472762		0.040559	0.0444968	0.0521247	0.0457268		0.0372479	0.0407874	0.0501872	0.0427408		0.0278601	0.0290839	0.0360824	0.0310088		0.031334	0.0312053	0.0446492	0.0357295
DAG 18:0;0-18:3;0	0	0	0	0		0	0	0	0		0	0	0	0		0.0669054	0.0693195	0.0873336	0.0745195		0.0857917	0.0820421	0.102698	0.0901772
DAG 18:0;0-20:2;0	0.00813291	0.00911804	0	0.00575032		0.00477669	0.0060918	0.00483013	0.00523287		0.00735364	0.00647811	0.00894035	0.0075907		0	0	0.00708027	0.00236009		0	0	0	0
DAG 18:0;0-20:3;0	0	0	0	0		0.0705836	0	0	0.0235279		0	0	0	0		0	0.0543282	0.0707469	0.0416917		0	0	0	0
DAG 18:0;0-20:4;0	0.130902	0.132812	0.150101	0.137938		0.143007	0.127531	0.162961	0.1445		0.109502	0.111822	0.127843	0.116389		0.137917	0.135338	0.140129	0.137795		0.133029	0.130607	0.146038	0.136558
DAG 18:0;0-22:4;0	0	0	0	0		0	0	0	0		0	0	0	0		0	0	0	0		0.0627029	0	0	0.020901
DAG 18:0;0-22:5;0	0.0276713	0.0258312	0	0.0178342		0.0321723	0	0.0252614	0.0191446		0.0182539	0.0305103	0	0.0162547		0	0	0	0		0.0244485	0	0.0267205	0.0170563
DAG 18:0;0-22:6;0	0	0	0	0		0	0	0	0		0	0.0189207	0	0.00630689		0.0235212	0	0	0.00784039		0	0	0	0
DAG 18:1;0-18:2;0	0.0498132	0.0390151	0	0.0296094		0.0426923	0.0464539	0.0464034	0.0451832		0	0	0	0		0.0346961	0.0355586	0.0463542	0.0388696		0.0389239	0	0.0519695	0.0302978
DAG 18:1;0-18:3;0	0.0125848	0.0113423	0.0169957	0.0136409		0.0124868	0.0155834	0.0129195	0.0136632		0	0.0192684	0.0143363	0.0112016		0.15677	0.175721	0.145774	0.159422		0.198484	0.157135	0.182722	0.179447
DAG 18:1;0-19:1;0	0	0	0	0		0	0	0.167299	0.0557663		0.106343	0	0	0.0354477		0	0	0.211753	0.0705845		0	0	0	0
DAG 18:1;0-20:1;0	0.0260743	0.0315463	0.0323683	0.0299963		0.0337438	0.0489599	0.0284599	0.0370545		0.0254196	0.0264782	0.0263108	0.0260695		0	0	0.0262085	0.00873616		0	0	0	0
DAG 18:1;0-20:3;0	0.0350638	0.0401393	0.0291829	0.0347953		0.0340849	0.0394449	0.0290605	0.0341968		0.0264999	0.0276289	0.0304339	0.0281875		0.0437451	0.0431054	0.0482783	0.0450429		0.0580052	0.0475065	0.0483025	0.0512714
DAG 18:1;0-20:4;0	0.0865171	0.0744534	0.0655761	0.0755156		0.079049	0.0730652	0.0764127	0.0761756		0.0575187	0.0687224	0.0605078	0.0622497		0.0691812	0.0747836	0.0932046	0.0790565		0.0875415	0.0857726	0.0823065	0.0852069
DAG 18:1;0-22:3;0	0	0	0	0		0	0	0	0		0	0	0	0		0	0	0	0		0.0230475	0	0	0.00768249
DAG 18:1;0-22:4;0	0.062978	0.0401473	0	0.0343751		0.0681481	0	0.0356535	0.0346005		0.0360749	0.0397392	0	0.0252714		0	0	0	0		0.0475167	0	0.0248372	0.024118
DAG 18:1;0-22:5;0	0.0748061	0.0685315	0	0.0477792		0	0.0746436	0.0639167	0.0461868		0	0.0375026	0	0.0125009		0.0399974	0	0	0.0133325		0.0811415	0	0.0863574	0.055833
DAG 18:2;0-18:3;0	0	0	0	0		0	0	0	0		0	0	0	0		0	0.0384186	0	0.0128062		0.0519448	0.053001	0.0697103	0.0582187
DAG 18:2;0-20:3;0	0	0	0	0		0	0	0	0		0	0	0	0		0.00696241	0.00672351	0	0.00456197		0	0	0.00972649	0.00324216
DAG 18:2;0-20:4;0	0	0.00927662	0	0.00309221		0	0	0	0		0	0	0	0		0.0313586	0.02827	0	0.0198762		0.0423667	0.0286749	0.0305184	0.0338533
DAG 18:2;0-22:4;0	0	0	0	0		0	0	0	0		0	0.00569754	0	0.00189918		0.00824166	0	0	0.00274722		0.011928	0	0	0.00397599
DAG 18:3;0-18:3;0	0	0	0	0		0	0	0	0		0	0	0	0		0.775292	0.829414	0.609685	0.73813		1.19624	0.867349	0.777882	0.947158
DAG 18:3;0-20:1;0	0	0	0	0		0	0	0	0		0	0	0	0		0	0	0	0		0.00501365	0.00488439	0	0.00329934
DAG 18:3;0-20:2;0	0	0	0	0		0	0	0	0		0	0	0	0		0	0.00309632	0	0.00103211		0	0	0.00418334	0.00139445
DAG 18:3;0-20:3;0	0	0	0	0		0	0	0	0		0	0	0	0		0.0604538	0.0715407	0.0573902	0.0631282		0.0957843	0.0560212	0.0656494	0.072485
DAG 18:3;0-20:4;0	0	0	0	0		0	0	0	0		0	0	0	0		0.0681037	0.0763597	0.0465637	0.0636757		0.0995926	0.0814921	0.0723396	0.0844748
DAG 20:3;0-20:3;0	0	0	0	0		0	0	0.00337028	0.00112343		0	0	0	0		0	0	0	0		0.00634668	0	0	0.00211556
HexCer 34:0;2	0.00415452	0.00411536	0	0.00275663		0	0	0	0		0.00440542	0.00341705	0	0.00260749		0	0	0	0		0	0	0	0
HexCer 34:1;2	0.0544611	0.0540673	0.0187808	0.0424364		0.0494044	0.0522524	0.0452423	0.0489663		0.058034	0.0567812	0.0212595	0.0453582		0.0319221	0.0359109	0.0371255	0.0349862		0.034312	0.035175	0.034113	0.0345333
HexCer 36:1;2	0.0151718	0.0127744	0	0.00931538		0.00832786	0.010332	0.00770442	0.0087881		0.0129901	0.0133931	0	0.00879439		0.00610217	0.00705414	0.0050399	0.0060654		0.00606124	0.00672496	0.0061574	0.00631453
HexCer 38:1;2	0.00977144	0.00980754	0	0.00652632		0.00523936	0.00691799	0	0.00405245		0.00886286	0.00946259	0	0.00610848		0.00361748	0.004584	0.00453509	0.00424552		0.00369444	0.00424897	0	0.0026478
HexCer 40:0;2	0.00429128	0	0	0.00143043		0	0	0	0		0.00485402	0.00597821	0	0.00361074		0	0	0	0		0	0	0	0
HexCer 40:1;2	0.077122	0.0721027	0.022378	0.0572009		0.0509857	0.0568095	0.0427658	0.050187		0.0776429	0.0805209	0.0237099	0.0606246		0.0374438	0.0399473	0.0364702	0.0379538		0.039458	0.0429311	0.0321289	0.0381727
HexCer 40:2;2	0.00827277	0.00777478	0	0.00534918		0.00616178	0.00830305	0	0.00482161		0.00813973	0.00961073	0	0.00591682		0.00347058	0.00412364	0	0.00253141		0.00343869	0.00360424	0	0.00234764
HexCer 42:1;2	0.18556	0.175678	0.0874872	0.149575		0.124104	0.138189	0.135814	0.132703		0.192213	0.192206	0.0920082	0.158809		0.0911534	0.100496	0.114401	0.102017		0.0984831	0.104346	0.101795	0.101541
HexCer 42:1;3	0.00703731	0.0104289	0	0.00582207		0	0	0	0		0.00845272	0.0100701	0	0.00617428		0	0	0	0		0	0	0	0
HexCer 42:2;2	0.0740181	0.0714549	0.03212	0.0591977		0.057629	0.0656831	0.0506412	0.0579845		0.0776397	0.0794696	0.0361281	0.0644125		0.0399482	0.0420845	0.0359496	0.0393274		0.0394603	0.0454922	0.035002	0.0399848
HexCer 42:2;3	0.00408965	0.00422336	0	0.002771		0	0	0	0		0.00543562	0.00590672	0	0.00378078		0	0	0	0		0	0	0	0
HexCer 44:2;2	0.00628111	0.00542867	0	0.00390326		0.00391566	0.00467912	0.00428639	0.00429372		0.00490306	0.00377315	0	0.00289207		0	0.00344306	0	0.00114769		0.00346162	0.00377495	0	0.00241219
LPC 16:0;0	0.032473	0.0275564	0.0216625	0.0272306		0.0260111	0.0247912	0.0200157	0.023606		0.0231572	0.0322675	0.0209702	0.025465		0.0133646	0.0136269	0.0148405	0.013944		0.0176705	0.0146312	0.0125502	0.0149506
LPC 16:1;0	0	0	0	0		0.00534588	0	0.00383711	0.003061		0	0	0	0		0	0	0	0		0	0	0	0
LPC 18:0;0	0.0377487	0.0273924	0.0251532	0.0300981		0.022113	0.0230157	0.0212396	0.0221228		0.0282319	0.0429422	0.0328039	0.0346593		0.014164	0.016475	0.0201173	0.0169188		0.0230405	0.0193681	0.0167559	0.0197215
LPC 18:1;0	0.0285525	0.0255528	0.020382	0.0248291		0.0214005	0.0194019	0.0163463	0.0190496		0.0204966	0.0259756	0.0207908	0.022421		0.0120803	0.0114224	0.0101888	0.0112305		0.0133034	0.0121271	0.00945911	0.0116298
LPC 18:2;0	0	0	0	0		0.00327952	0	0	0.00109317		0	0.00531111	0.00567462	0.00366191		0	0	0	0		0	0	0	0
LPC 18:3;0	0	0	0	0		0	0	0	0		0	0	0	0		0.00440351	0.00307179	0	0.00249177		0.0058771	0.00476068	0	0.00354593
LPC 20:3;0	0	0	0	0		0.00403528	0	0.00311046	0.00238191		0	0	0	0		0	0	0	0		0	0	0	0
LPC 20:4;0	0.0113219	0.0118717	0.00991668	0.0110368		0.0112352	0.0105672	0.00756555	0.00978931		0.00751738	0.00779152	0.00694775	0.00741888		0.00596875	0.00674181	0.00454115	0.00575057		0.00761559	0.00690434	0	0.00483998
LPC O- 16:2;0	0	0	0	0		0	0	0	0		0	0	0.00484254	0.00161418		0	0	0	0		0	0	0	0
LPC O- 18:0;0	0.00513546	0	0	0.00171182		0	0	0	0		0	0	0	0		0	0	0	0		0	0	0	0
LPC O- 18:2;0	0	0	0	0		0	0	0	0		0.0124436	0.0137756	0.0188073	0.0150089		0	0	0	0		0	0	0	0
LPE 18:1;0	0.00730418	0.00696962	0.00435922	0.00621101		0.0059098	0.00674533	0.00471044	0.00578852		0.00738876	0.0112837	0.00720147	0.00862463		0.0045801	0.00398423	0.00442291	0.00432908		0.00452518	0.00480078	0.00421736	0.00451444
LPE 20:3;0	0.00328227	0	0	0.00109409		0.0030673	0.00343973	0.00307749	0.00319484		0	0.00332622	0.00372576	0.00235066		0.00175501	0.00167406	0.00280324	0.00207744		0.00185901	0.00297739	0.00199107	0.00227582
LPE 20:4;0	0.0110348	0.0114234	0.00967247	0.0107102		0.0112652	0.0114218	0.0122967	0.0116612		0.011721	0.0140727	0.0140606	0.0132848		0.00727421	0.00737831	0.00922524	0.00795926		0.00656939	0.00894856	0.00893287	0.00815027
LPE 22:4;0	0	0	0	0		0.00263906	0.00271167	0.00213285	0.00249453		0	0	0.0032903	0.00109677		0	0.00163603	0	0.000545344		0	0.00206411	0	0.000688038
LPE 22:5;0	0	0	0	0		0.00218243	0.00223185	0.00239644	0.00227024		0	0	0	0		0	0	0	0		0	0	0	0
LPE 22:6;0	0	0	0	0		0.00360349	0.00423684	0.00321278	0.00368437		0	0.00316935	0.00355422	0.00224119		0.00191852	0.00212548	0	0.001348		0.00190395	0.00227731	0	0.00139375
LPE 24:3;0	0	0	0	0		0	0	0.00172888	0.000576294		0	0	0	0		0.00155485	0.00180595	0	0.00112027		0	0	0	0
LPE O- 18:0;0	0	0	0	0		0	0	0	0		0	0	0.002191	0.000730334		0	0	0	0		0	0	0	0
LPE O- 18:1;0	0.0169475	0.012552	0.0110751	0.0135249		0.0108378	0.0113304	0.0118479	0.0113387		0.0177122	0.0253756	0.0207301	0.0212727		0.0079302	0.00902421	0.0141033	0.0103526		0.0101234	0.00925817	0.0121151	0.0104989
LPE O- 18:2;0	0	0	0	0		0	0	0	0		0	0	0.00210877	0.000702923		0	0	0.00348424	0.00116141		0	0	0	0
LPG 18:1;0	0.00781517	0.00846186	0	0.00542568		0.00367626	0.00429481	0	0.00265702		0.00797628	0.0079363	0	0.00530419		0	0	0	0		0	0	0	0
LPG 22:6;0	0.0120954	0.0130009	0.0101421	0.0117461		0.00914307	0.00810957	0.0116518	0.00963481		0.014115	0.012733	0.0114136	0.0127539		0.0054768	0.00548782	0.00615101	0.00570521		0	0.00449881	0.00656651	0.00368844
LPI 18:0;0	0.00942607	0.0105035	0	0.00664318		0	0	0.00877331	0.00292444		0.0146541	0.0148628	0.0114599	0.0136589		0	0	0.00791826	0.00263942		0	0	0.00680869	0.00226956
LPI 18:1;0	0	0.0104801	0	0.00349335		0.00888721	0	0	0.0029624		0	0	0	0		0	0	0	0		0	0	0	0
LPI 20:4;0	0.0321481	0.0378858	0.0197064	0.0299134		0.0378092	0.0310193	0.0277055	0.032178		0.0275088	0.0218241	0.0130036	0.0207788		0.0214031	0.0181924	0.0110706	0.0168887		0.0209005	0.0178162	0.0123318	0.0170162
LPS 18:0;0	0	0	0	0		0.0107358	0.0100041	0.00986387	0.0102013		0.0145609	0.0129136	0.0214857	0.0163201		0	0.00721613	0.0120248	0.00641363		0	0.00923136	0.0113399	0.00685709
PA 16:0;0-16:0;0	0.0185505	0.0216584	0.0145476	0.0182522		0.0131691	0.0147918	0.0183359	0.0154322		0.0215174	0.0225109	0	0.0146761		0	0	0	0		0	0	0	0
PA 16:0;0-18:0;0	0.0564494	0	0	0.0188165		0	0.0502691	0	0.0167564		0	0.0693321	0	0.0231107		0.0330266	0.030825	0.0523475	0.038733		0	0	0	0
PA 16:0;0-18:1;0	0.0183499	0.0198949	0.0270404	0.0217617		0.0211761	0.0269725	0.0303637	0.0261708		0.0258735	0.0207048	0.021557	0.0227118		0.0232306	0.0142845	0.0154276	0.0176476		0	0.0119888	0.0161819	0.00939022
PA 16:0;0-18:3;0	0	0	0	0		0	0	0	0		0	0	0	0		0.015649	0.015673	0.0178879	0.0164033		0	0.0139103	0.0125023	0.00880421
PA 16:0;0-20:1;0	0.00614026	0	0	0.00204675		0	0	0	0		0	0	0	0		0	0	0	0		0	0	0	0
PA 16:0;0-20:3;0	0	0	0	0		0	0	0	0		0	0	0	0		0	0.00622289	0	0.0020743		0	0	0	0
PA 16:0;0-20:4;0	0	0	0	0		0	0	0	0		0	0	0	0		0.00288594	0	0	0.00096198		0	0	0	0
PA 16:1;0-18:0;0	0.00526524	0.00589975	0	0.00372166		0.00652716	0	0	0.00217572		0	0	0	0		0	0	0	0		0	0	0	0
PA 17:0;0-17:1;0	0.00717298	0.00905482	0.0097612	0.008663		0.00775191	0.0116658	0.0149482	0.0114553		0.0094105	0.0117748	0.0116253	0.0109369		0	0.00680541	0.0115384	0.00611461		0	0.00784944	0.0103516	0.00606702
PA 18:0;0-18:1;0	0.0164649	0.0229578	0.0307933	0.0234053		0.0232756	0.0286049	0.0291948	0.0270251		0.0275668	0.0281258	0.0338553	0.0298493		0.0169194	0.0179888	0.0236989	0.0195357		0	0.0159533	0.0171701	0.0110411
PA 18:0;0-18:2;0	0.0107021	0	0.0152152	0.00863911		0.00961459	0.0124663	0	0.00736029		0	0	0	0		0	0	0	0		0	0	0.00901423	0.00300474
PA 18:0;0-20:4;0	0	0	0.0216065	0.00720217		0.021239	0.0174675	0	0.0129022		0	0	0.0177328	0.00591095		0.0136069	0.0140207	0	0.00920919		0	0	0.0118478	0.00394925
PA 18:1;0-18:1;0	0.00442022	0	0.00522534	0.00321519		0.00490071	0.00534994	0	0.00341688		0	0	0	0		0	0	0	0		0	0	0.0031294	0.00104313
PA 18:1;0-18:2;0	0.0157057	0	0	0.00523523		0.0135223	0	0	0.00450744		0.014499	0	0.0144399	0.00964631		0.0172324	0.0106529	0	0.00929509		0	0	0.0130781	0.00435938
PA 18:1;0-18:3;0	0	0	0	0		0	0	0	0		0	0	0	0		0.00724594	0.0115674	0	0.00627111		0	0	0	0
PA 18:1;0-20:1;0	0	0	0	0		0	0	0	0		0	0.0225886	0	0.00752954		0	0	0	0		0	0	0	0
PA 18:1;0-20:3;0	0	0	0	0		0	0	0	0		0	0	0	0		0	0	0	0		0	0	0	0
PA 18:2;0-18:2;0	0	0	0	0		0	0	0	0		0	0	0	0		0	0.00126112	0	0.000420373		0	0	0	0
PC 12:0;0-16:0;0	0	0	0	0		0	0	0	0		0	0	0	0		0	0	0	0		0	0	0	0
PC 12:0;0-22:4;0	0	0	0	0		0	0	0	0		0	0	0	0		0.0149058	0	0	0.00496858		0	0	0	0
PC 13:0;0-18:1;0	0	0	0	0		0	0	0	0		0	0	0	0		0	0	0	0		0	0	0.0982144	0.0327381
PC 14:0;0-14:0;0	0.0248604	0.0282021	0.019788	0.0242835		0.0380789	0.0354831	0.0375519	0.037038		0.0257515	0.0324082	0.0303826	0.0295141		0.0186632	0.0128324	0.0262069	0.0192342		0.0194375	0.0213818	0.0212942	0.0207045
PC 14:0;0-16:0;0	0.443066	0.463017	0.508619	0.471567		0.68224	0.672414	0.680415	0.678356		0.48836	0.509362	0.563906	0.520543		0.412158	0.381056	0.450473	0.414562		0.346119	0.382945	0.408618	0.379227
PC 14:0;0-17:0;0	0.0316584	0.0351686	0.0454942	0.0374404		0.0358492	0.0437439	0.0392177	0.0396036		0.0396293	0.0391912	0.0485916	0.0424707		0.0262223	0.0308991	0.0377083	0.0316099		0.0242602	0.0344451	0.0264644	0.0283899
PC 14:0;0-17:1;0	0.113793	0.133502	0.120148	0.122481		0.148392	0.150993	0.133794	0.144393		0.144245	0.144103	0.162654	0.150334		0.0998855	0.0987903	0.134782	0.111153		0.0911615	0.112405	0.0982144	0.100594
PC 14:0;0-18:0;0	0.154482	0.154749	0.24117	0.183467		0.215265	0.211796	0.226079	0.217713		0.158912	0.15805	0.237706	0.184889		0.150009	0.145618	0.183431	0.159686		0.139593	0.145309	0.155381	0.146761
PC 14:0;0-18:1;0	0.391313	0.386942	0.353923	0.377393		0.447065	0.466937	0.413725	0.442576		0.419235	0.412079	0.382549	0.404621		0.279491	0.295111	0.29657	0.290391		0.263869	0.267637	0.354905	0.29547
PC 14:0;0-18:2;0	0.231549	0.236737	0.382188	0.283491		0.28463	0.319517	0.33967	0.314606		0.294008	0.238579	0.349693	0.294093		0.260063	0.315555	0.0702268	0.215282		0.264012	0.244851	0.283385	0.264083
PC 14:0;0-18:3;0	0	0	0	0		0	0	0	0		0	0	0	0		0.280549	0.310092	0.174057	0.254899		0.295277	0.252395	0.337359	0.29501
PC 14:0;0-19:1;0	0	0	0	0		0.00553088	0	0	0.00184363		0	0	0	0		0	0.00317395	0	0.00105798		0.00256084	0	0	0.000853613
PC 14:0;0-20:1;0	0.0252709	0.0243968	0.0147586	0.0214754		0.0175948	0.0303346	0.027285	0.0250714		0.0308426	0.0311014	0.0243886	0.0287775		0.0266597	0.0269931	0.0278536	0.0271688		0.0248822	0.0217217	0.0167395	0.0211144
PC 14:0;0-20:2;0	0	0.00883782	0.00727756	0.00537179		0.00842509	0.0103051	0	0.00624341		0.00698989	0	0	0.00232996		0	0.0087976	0	0.00293253		0.00562428	0	0	0.00187476
PC 14:0;0-20:3;0	0.0138422	0.0225682	0.0260364	0.0208156		0.0276187	0.0273736	0.0238633	0.0262852		0.0276915	0.018667	0.0241534	0.023504		0.016979	0.0243409	0.0246362	0.0219854		0.0160832	0.0176569	0.0233056	0.0190153
PC 14:0;0-20:4;0	0.162253	0.157416	0.35135	0.223673		0.213734	0.252479	0.32497	0.263728		0.183414	0.166245	0.285345	0.211668		0.0428148	0.0675179	0.0346009	0.0483112		0.0509111	0.0466283	0.0674561	0.0549985
PC 14:0;0-22:4;0	0.016576	0.0166918	0	0.0110893		0.0300127	0.020492	0.0187564	0.0230871		0.0385219	0	0.0324523	0.0236581		0	0.022439	0	0.00747967		0.0231199	0	0	0.00770662
PC 14:0;0-22:5;0	0	0.0277098	0	0.0092366		0.0213285	0.0225549	0.0249756	0.022953		0.0186251	0	0	0.00620836		0	0.0174063	0.0133572	0.0102545		0.0160201	0.00783958	0.0081212	0.0106603
PC 14:1;0-20:2;0	0	0	0	0		0	0	0	0		0	0	0	0		0.00815439	0	0	0.00271813		0	0	0	0
PC 15:0;0-15:0;0	0.0178755	0.0182498	0.0168392	0.0176548		0.0183956	0.0187522	0.0205614	0.0192364		0.0168737	0.0163091	0.0172255	0.0168028		0.0125556	0.0122704	0.0142698	0.0130319		0.00863408	0.0106947	0.0116676	0.0103321
PC 15:0;0-16:0;0	0.121741	0.129467	0.140307	0.130505		0.190199	0.203398	0.159885	0.184494		0.135258	0.136343	0.171014	0.147538		0.107952	0.10307	0.103337	0.104787		0.0856695	0.106543	0.0956417	0.0959512
PC 15:0;0-16:1;0	0.113793	0.133502	0.120148	0.122481		0.148392	0.150993	0.133794	0.144393		0.144245	0.144103	0.162654	0.150334		0.0998855	0.0987903	0.134782	0.111153		0.0911615	0.112405	0.0982144	0.100594
PC 15:0;0-17:0;0	0.0276074	0.0268293	0.0298998	0.0281122		0.0251509	0.030325	0.0249367	0.0268042		0.0284795	0.0255857	0.0338979	0.029321		0.0182642	0.0173278	0.0238908	0.0198276		0.0179802	0.0197749	0.0148946	0.0175499
PC 15:0;0-17:1;0	0.0434563	0.0403925	0.0352472	0.0396987		0.0409989	0.0526694	0.0430731	0.0455805		0.039394	0.0462124	0.0365862	0.0407308		0.0272668	0.0324118	0.0242387	0.0279724		0.0282641	0.0256575	0.0265615	0.0268277
PC 15:0;0-18:0;0	0.0235611	0.0201157	0.0279814	0.0238861		0.0236132	0.0242977	0.0231345	0.0236818		0.0244801	0.0248322	0.035966	0.0284261		0.0170616	0.0156971	0.0233294	0.018696		0.0154955	0.0182963	0.0157297	0.0165072
PC 15:0;0-18:1;0	0.452415	0.486886	0.428662	0.455988		0.437681	0.439615	0.401114	0.426137		0.486057	0.495618	0.467737	0.483137		0.288005	0.282137	0.332216	0.300786		0.268753	0.28196	0.295186	0.281966
PC 15:0;0-18:2;0	0.082628	0.120136	0.0780037	0.0935893		0.0666801	0.0866758	0.0847356	0.0793638		0.116631	0.0951517	0.0727603	0.0948476		0.0621115	0.0588417	0.0591309	0.060028		0.0530099	0.0420811	0.0677179	0.0542696
PC 15:0;0-18:3;0	0	0	0	0		0	0	0	0		0	0	0	0		0.142068	0.158336	0.258803	0.186402		0.152904	0.153375	0.166471	0.157583
PC 15:0;0-19:1;0	0.00637735	0	0	0.00212578		0	0	0	0		0	0	0	0		0	0	0	0		0	0	0	0
PC 15:0;0-20:1;0	0.0154377	0.0159875	0.0125321	0.0146524		0.0153638	0.0182964	0.0115966	0.0150856		0	0	0.0131944	0.00439815		0.0118816	0.0143101	0	0.00873057		0.00554735	0.0121529	0	0.00590008
PC 15:0;0-20:2;0	0	0	0	0		0	0.0114997	0	0.00383322		0	0	0	0		0	0.00825505	0	0.00275168		0	0	0.00489869	0.0016329
PC 15:0;0-20:3;0	0.0501535	0.0505035	0	0.0335523		0.0578786	0.0556877	0	0.0378554		0.0559082	0.0585315	0.0350359	0.0498252		0	0.0319573	0.0490297	0.0269957		0.0300625	0	0	0.0100208
PC 15:0;0-20:4;0	0.182369	0.197566	0.234481	0.204805		0.204395	0.2014	0.204884	0.20356		0.186277	0.193329	0.245416	0.208341		0.138582	0.148204	0.210942	0.165909		0.142081	0.143501	0.154387	0.146657
PC 15:0;0-22:1;0	0.00382466	0	0	0.00127489		0	0	0	0		0	0.00572037	0	0.00190679		0	0	0	0		0	0	0	0
PC 15:0;0-22:3;0	0	0	0	0		0.00413824	0	0	0.00137941		0	0	0	0		0	0	0	0		0	0	0	0
PC 15:0;0-22:4;0	0.028506	0.0276281	0.0322872	0.0294738		0.0471079	0.033781	0	0.026963		0	0.0311077	0.0223586	0.0178221		0	0.02434	0	0.00811332		0.0228729	0.0247161	0.0194062	0.0223317
PC 15:0;0-22:5;0	0	0	0.021642	0.00721401		0.034631	0	0	0.0115437		0.0263177	0	0.0241866	0.0168348		0	0	0	0		0	0	0	0
PC 15:0;0-22:6;0	0	0	0	0		0	0	0	0		0	0	0	0		0	0	0	0		0	0	0.0582552	0.0194184
PC 15:1;0-16:0;0	0.113793	0.133502	0	0.0824317		0.148392	0.150993	0.133794	0.144393		0.144245	0.144103	0.162654	0.150334		0.0998855	0	0	0.0332952		0.0911615	0.112405	0	0.0678556
PC 15:1;0-18:1;0	0	0	0	0		0	0	0	0		0	0	0.0992028	0.0330676		0	0	0	0		0	0	0	0
PC 16:0;0-16:0;0	0.821654	0.817686	0.894599	0.844646		1.21468	1.20207	1.15836	1.1917		0.874409	0.88269	1.03286	0.929987		0.660701	0.626351	0.724808	0.67062		0.587581	0.631112	0.595578	0.604757
PC 16:0;0-16:1;0	1.7842	1.79598	1.61206	1.73075		1.88951	1.90999	1.82147	1.87366		1.83384	1.83421	1.69978	1.78928		1.17523	1.11211	1.31438	1.20057		1.06466	1.14325	1.05965	1.08919
PC 16:0;0-16:2;0	0.337431	0.266202	0.439961	0.347865		0.29407	0.402095	0.473738	0.389967		0.459115	0.298592	0.434784	0.397497		0.319221	0.396625	0.0860239	0.26729		0.286608	0.197946	0.432758	0.305771
PC 16:0;0-17:1;0	0.40593	0.456358	0.570838	0.477709		0.585065	0.588527	0.608304	0.593966		0.436688	0.453633	0.636102	0.508808		0.37816	0.36411	0.459024	0.400431		0.352728	0.372191	0.424922	0.38328
PC 16:0;0-17:2;0	0.0499421	0	0.0507508	0.0335643		0.0463785	0	0.0539866	0.033455		0	0.0522343	0	0.0174114		0	0	0	0		0	0.0414703	0	0.0138234
PC 16:0;0-18:1;0	8.48905	8.74654	8.6883	8.64129		8.67798	8.84533	8.666	8.72977		8.83558	8.82082	9.15408	8.93683		5.58584	5.55193	6.37647	5.83808		5.29545	5.69409	5.97541	5.65498
PC 16:0;0-18:2;0	0.861175	0.847833	1.07819	0.929065		0.894811	0.873238	0.981805	0.916618		0.872765	0.865747	1.05722	0.931911		0.583315	0.56863	0.696997	0.616314		0.529377	0.562851	0.650859	0.581029
PC 16:0;0-18:3;0	0.0558726	0.0625285	0.0879229	0.0687747		0.0882007	0.0980582	0.0880723	0.0914437		0.0691527	0.0609408	0.0973234	0.0758057		1.47455	1.56231	1.60548	1.54745		1.68024	1.58186	1.65584	1.63931
PC 16:0;0-19:0;0	0	0	0	0		0.00345967	0	0	0.00115322		0	0	0	0		0	0	0	0		0	0	0	0
PC 16:0;0-19:1;0	0.0545728	0.056225	0.103636	0.071478		0.0845713	0.0902292	0.0963656	0.0903887		0.0622883	0.0660574	0.11158	0.0799754		0.0579301	0.0651888	0.0681199	0.0637462		0.0532487	0.0636116	0.0691668	0.062009
PC 16:0;0-19:2;0	0.0301573	0.032901	0	0.0210194		0.056612	0.0590604	0.0708423	0.0621715		0.0351022	0	0.0686685	0.0345903		0.0362522	0.0531604	0	0.0298042		0.0475494	0.0522326	0.0706565	0.0568128
PC 16:0;0-19:3;0	0	0	0	0		0	0	0.0195481	0.00651602		0	0	0	0		0	0	0	0		0	0	0	0
PC 16:0;0-20:1;0	0.265852	0.283347	0.278334	0.275845		0.27044	0.327468	0.260399	0.286102		0.28482	0.283387	0.310129	0.292779		0.205362	0.188893	0.254102	0.216119		0.199417	0.213256	0.15471	0.189128
PC 16:0;0-20:2;0	0.160977	0.167568	0.208974	0.179173		0.19975	0.202458	0.173921	0.192043		0.171452	0.169497	0.216339	0.185762		0.144929	0.130789	0.169799	0.148506		0.123653	0.141021	0.131246	0.131973
PC 16:0;0-20:3;0	0.421746	0.469922	0.572296	0.487988		0.478081	0.456856	0.531612	0.48885		0.433751	0.452727	0.551731	0.479403		0.318516	0.340541	0.427119	0.362059		0.319822	0.328092	0.375369	0.341095
PC 16:0;0-20:4;0	2.16231	2.178	2.49068	2.277		2.12434	2.13664	2.15685	2.13928		1.97466	2.03264	2.25241	2.08657		1.06519	1.06694	1.12819	1.08677		0.955855	1.03384	0.984703	0.991465
PC 16:0;0-20:5;0	0.117619	0.119886	0.189947	0.142484		0.13254	0.135483	0.164789	0.14427		0.103875	0.113361	0.171105	0.129447		0.0363134	0.0509544	0.0491072	0.0454584		0.0335108	0.0394411	0.0636594	0.0455371
PC 16:0;0-20:6;0	0	0	0	0		0	0	0	0		0	0	0	0		0	0	0	0		0	0	0	0
PC 16:0;0-21:3;0	0.0139461	0.0149853	0.0209861	0.0166392		0.0192477	0.0230955	0.0183534	0.0202322		0.016103	0.0194938	0.0312618	0.0222862		0	0.0145702	0	0.00485674		0	0.0299138	0	0.00997126
PC 16:0;0-22:1;0	0.020308	0.0222822	0.0309985	0.0245296		0.020327	0.0167361	0.0168015	0.0179549		0.0198998	0.0240976	0.017029	0.0203421		0.0152158	0.0140308	0.014057	0.0144346		0.0179146	0.0151452	0.0126972	0.0152524
PC 16:0;0-22:2;0	0.0197535	0.0229691	0	0.0142409		0.0206996	0.0193209	0.0165433	0.0188546		0.0222507	0.0216016	0	0.0146174		0	0	0.0225172	0.00750575		0.0177808	0.0164856	0	0.0114221
PC 16:0;0-22:3;0	0.0406979	0.0405391	0.0649993	0.0487454		0.0540544	0.0582361	0.0476631	0.0533178		0.0470684	0.0453683	0.0623895	0.0516087		0	0.0393259	0.037178	0.0255013		0.0441214	0.0449324	0.0402006	0.0430848
PC 16:0;0-22:4;0	0.433643	0.480831	0.519444	0.477973		0.545895	0.586975	0.37585	0.502907		0.440948	0.45617	0.562189	0.486436		0.330397	0.365514	0.276681	0.324197		0.3509	0.349265	0.245661	0.315275
PC 16:0;0-22:5;0	0.450238	0.43649	0.546341	0.47769		0.496738	0.518675	0.508028	0.507814		0.446527	0.411774	0.56365	0.473984		0.317381	0.298845	0.321049	0.312425		0.302702	0.302164	0.310903	0.305256
PC 16:0;0-22:6;0	0.249884	0.266669	0.320641	0.279065		0.303007	0.316114	0.321025	0.313382		0.232284	0.226486	0.280725	0.246498		0.153567	0.173963	0.193735	0.173755		0.149118	0.170886	0.166145	0.16205
PC 16:0;0-24:1;0	0.0205673	0	0	0.00685575		0.0173076	0	0.0228512	0.0133863		0	0.021061	0	0.00702033		0	0	0	0		0	0	0	0
PC 16:0;0-24:2;0	0.0193243	0	0	0.00644145		0	0	0	0		0	0	0	0		0	0	0	0		0	0	0	0
PC 16:0;0-24:3;0	0	0	0.0165771	0.00552569		0.0179722	0	0	0.00599074		0	0.015452	0	0.00515067		0	0	0	0		0	0	0	0
PC 16:0;0-24:4;0	0.0214255	0.0221509	0.0287102	0.0240955		0.0206604	0.0267295	0	0.0157966		0.0186831	0	0.0309604	0.0165478		0	0	0	0		0	0.015002	0	0.00500066
PC 16:0;0-24:5;0	0	0	0.0400618	0.0133539		0.0282221	0	0	0.00940736		0	0	0	0		0	0	0	0		0	0	0	0
PC 16:1;0-16:1;0	0.652391	0.583188	0.767762	0.66778		0.659048	0.822853	0.778248	0.753383		0.841017	0.713646	0.75271	0.769124		0.709199	0.751361	0.180168	0.546909		0.58565	0.504465	0.623626	0.571247
PC 16:1;0-17:0;0	0.0904695	0.10076	0.103707	0.0983124		0.092618	0.0928252	0.0907131	0.0920521		0.101211	0.0985796	0.119895	0.106562		0.0646801	0.0596751	0.0820194	0.0687915		0.0543924	0.0664081	0.0670629	0.0626211
PC 16:1;0-17:1;0	0.107933	0.139798	0.105275	0.117669		0.118292	0.158155	0.116388	0.130945		0.172028	0.124762	0.0978055	0.131532		0.0822672	0.0960457	0.0844441	0.0875857		0.0950638	0.0756819	0.102059	0.090935
PC 16:1;0-18:0;0	0.424574	0.428699	0.489089	0.447454		0.39621	0.413272	0.443369	0.417617		0.43605	0.42862	0.492071	0.452247		0.294424	0.269478	0.358704	0.307535		0.250388	0.261441	0.27832	0.263383
PC 16:1;0-18:1;0	1.04348	1.03994	0.949745	1.01106		1.07604	1.07396	1.01953	1.05651		1.0592	1.05519	1.00855	1.04098		0.639653	0.656353	0.706415	0.667474		0.59023	0.622192	0.639732	0.617384
PC 16:1;0-18:2;0	0.116971	0.118791	0.139294	0.125019		0.121143	0.123795	0.128096	0.124345		0.129068	0.124259	0.138709	0.130679		0.0938067	0.0779872	0.114122	0.0953054		0.0707594	0.0917871	0.0851278	0.0825581
PC 16:1;0-18:3;0	0	0	0	0		0	0	0	0		0	0	0	0		0.363479	0.393815	0.278028	0.345107		0.377413	0.352505	0.381874	0.370597
PC 16:1;0-19:1;0	0.01141	0.0107287	0.0161758	0.0127715		0.0164455	0.0190441	0.0132082	0.0162326		0.0120517	0.0161074	0.020774	0.016311		0.00972894	0	0	0.00324298		0.00876895	0.0116402	0	0.00680304
PC 16:1;0-20:0;0	0	0	0	0		0	0	0	0		0.0139703	0	0	0.00465676		0	0	0	0		0	0	0	0
PC 16:1;0-20:1;0	0.0601644	0.056751	0.0449751	0.0539635		0.0497246	0.0530141	0.0458374	0.0495254		0.0539912	0.0532353	0.0499969	0.0524078		0.0277109	0.038457	0.0374817	0.0345499		0.0295965	0.0346904	0.0280666	0.0307845
PC 16:1;0-20:2;0	0.0206281	0.0184115	0.0184474	0.0191623		0.0234469	0.022612	0.0256914	0.0239168		0.0262539	0.0248376	0.026272	0.0257878		0.0236892	0.0153673	0.0119025	0.0169863		0.0127598	0.019641	0.0169758	0.0164588
PC 16:1;0-20:3;0	0.0988318	0.0779297	0.096269	0.0910102		0.10611	0.106575	0.108153	0.106946		0.0824005	0.0816526	0.10865	0.090901		0.0678193	0.0680865	0.0794996	0.0718018		0.05155	0.0504516	0.0648796	0.0556271
PC 16:1;0-20:4;0	0.241312	0.206194	0.317113	0.254873		0.269873	0.283717	0.262948	0.272179		0.232723	0.218849	0.277126	0.242899		0.109199	0.0935105	0.0927887	0.0984994		0.0767419	0.0790275	0.100486	0.0854184
PC 16:1;0-22:1;0	0	0	0	0		0	0	0	0		0.00778216	0	0	0.00259405		0	0	0	0		0	0	0	0
PC 16:1;0-22:4;0	0.0451857	0.0567012	0.0483403	0.0500757		0.0660548	0.0658026	0.0447366	0.0588647		0.0551292	0.0580504	0.0514403	0.0548733		0.0428621	0.0443437	0.0250419	0.0374159		0.0446846	0.0412003	0.0141889	0.0333579
PC 16:1;0-22:5;0	0.034526	0.0477483	0.0511193	0.0444645		0.0499826	0.0411555	0.0458977	0.0456786		0.0395244	0.0572817	0.0446926	0.0471662		0.0259093	0.0258013	0	0.0172368		0.0227593	0.0229422	0.0237704	0.0231573
PC 16:2;0-17:1;0	0	0	0	0		0.0453535	0	0	0.0151178		0	0	0	0		0	0	0	0		0	0	0	0
PC 16:2;0-18:0;0	0	0.0323973	0.0358719	0.0227564		0.0310106	0.0325056	0.0318876	0.0318013		0.0453487	0.0356573	0.0438233	0.0416098		0	0	0	0		0	0	0.0222536	0.00741787
PC 16:2;0-18:1;0	0.0481773	0.0393313	0.0432202	0.0435762		0.0436495	0.0476053	0.0340007	0.0417518		0.0500418	0.0497267	0.0409966	0.0469217		0.0277698	0.0303198	0.0320832	0.0300576		0.0273306	0.0309582	0.0298852	0.0293913
PC 16:2;0-18:3;0	0	0	0	0		0	0	0	0		0	0	0	0		0	0	0	0		0	0	0	0
PC 17:0;0-17:1;0	0.0447032	0.0313182	0.0533704	0.0431306		0.0439393	0.0539018	0.0453349	0.0477253		0.0413627	0.0451956	0.0601885	0.0489156		0.0241608	0.0306933	0.0396104	0.0314881		0.0290718	0.0323339	0.0310738	0.0308265
PC 17:0;0-18:0;0	0.0170648	0.0214724	0.0264208	0.0216527		0.0251682	0.0210921	0.0264629	0.0242411		0.0217826	0.0266174	0.0263464	0.0249155		0.0154445	0.0151968	0.0221683	0.0176032		0.0165724	0.0207435	0.0227431	0.0200197
PC 17:0;0-18:1;0	0.555861	0.551289	0.696315	0.601155		0.548043	0.552959	0.603991	0.568331		0.572795	0.603189	0.754934	0.643639		0.35119	0.363017	0.482275	0.398827		0.351753	0.393805	0.430317	0.391958
PC 17:0;0-18:2;0	0.10181	0.11075	0.164026	0.125529		0.0976926	0.0936682	0.126107	0.105822		0.108103	0.115742	0.156362	0.126736		0.0596445	0.0639548	0.102741	0.0754468		0.0670406	0.0701633	0.0818185	0.0730075
PC 17:0;0-18:3;0	0	0	0.0102853	0.00342843		0	0.00920644	0	0.00306881		0	0	0	0		0.0982811	0.0946906	0.0788806	0.0906174		0.0977901	0.111028	0.131173	0.11333
PC 17:0;0-19:1;0	0	0.00688893	0	0.00229631		0	0	0	0		0	0	0	0		0	0	0	0		0	0	0	0
PC 17:0;0-19:2;0	0	0	0	0		0	0	0	0		0	0	0	0		0	0	0	0		0	0	0	0
PC 17:0;0-20:1;0	0.016909	0.0137038	0.0148731	0.015162		0.0128926	0.0225626	0.0129086	0.0161212		0.0147942	0.013487	0.0197306	0.0160039		0.00957407	0.00965423	0	0.00640943		0.0101237	0.00904093	0.00761514	0.0089266
PC 17:0;0-20:2;0	0	0	0.0175387	0.00584622		0.0118632	0	0.0138995	0.00858758		0.0210342	0.0231842	0	0.0147395		0.00848281	0.0050298	0	0.0045042		0	0	0.0135467	0.00451557
PC 17:0;0-20:3;0	0.062308	0.0622498	0.0854786	0.0700121		0.0656468	0.0646677	0.0755405	0.0686183		0.0618945	0.0773221	0.0936518	0.0776228		0.0843865	0.0472774	0.066601	0.0660883		0.123232	0.0958022	0.0831062	0.100714
PC 17:0;0-20:4;0	0.258253	0.284109	0.397501	0.313288		0.282272	0.291896	0.377995	0.317387		0.287702	0.279863	0.422485	0.330016		0.267748	0.207429	0.291924	0.2557		0.192938	0.207196	0.233884	0.211339
PC 17:0;0-20:5;0	0	0	0.0148201	0.00494003		0	0.00881691	0	0.00293897		0	0	0.0119811	0.00399371		0	0	0	0		0	0	0	0
PC 17:0;0-20:6;0	0.0240262	0	0	0.00800872		0	0	0	0		0	0	0	0		0	0	0	0		0	0	0	0
PC 17:0;0-22:3;0	0	0	0	0		0	0	0.0111825	0.00372749		0	0	0	0		0	0	0.0328996	0.0109665		0	0	0	0
PC 17:0;0-22:4;0	0.0410009	0.0440753	0.0539843	0.0463535		0.0621852	0.0607557	0.0432821	0.0554077		0.0463383	0.0799484	0.0733848	0.0665572		0.0392592	0.0645327	0.0704228	0.0580716		0.0680744	0.0473797	0.0252944	0.0469162
PC 17:0;0-22:5;0	0.0605839	0.0510376	0.0852284	0.0656166		0.0518961	0.0741236	0.0940113	0.0733437		0.0645677	0.0567255	0.0767442	0.0660125		0.0520457	0.0598761	0.0617059	0.0578759		0.0646634	0.042728	0.0546446	0.054012
PC 17:0;0-22:6;0	0.00847003	0.0100834	0.00775074	0.00876807		0.0277833	0.0239315	0.0244248	0.0253799		0.00761321	0	0.0180374	0.0085502		0.0291453	0	0.0454189	0.0248547		0.0207257	0	0	0.00690857
PC 17:1;0-17:1;0	0.0166029	0.0200949	0.0213402	0.019346		0.0220266	0.0217212	0.0222671	0.022005		0.0220774	0.0149808	0.0220855	0.0197146		0.0137897	0.0150241	0.0183013	0.015705		0.0145411	0.0181034	0.0181047	0.0169164
PC 17:1;0-18:0;0	0.0785976	0.0879864	0.146828	0.104471		0.0915131	0.0937995	0.120027	0.10178		0.0861122	0.0970823	0.175226	0.119473		0.0596207	0.0626496	0.105109	0.0757931		0.0641678	0.0704009	0.0891144	0.0745611
PC 17:1;0-18:1;0	0.399667	0.440895	0.495738	0.445433		0.474822	0.452446	0.504559	0.477276		0.434129	0.489289	0.537431	0.48695		0.288724	0.316247	0.381908	0.32896		0.30609	0.330442	0.353013	0.329848
PC 17:1;0-18:2;0	0.062159	0.0746826	0.152221	0.0963543		0.0973303	0.0771065	0.0554235	0.0766201		0.0804748	0.0845287	0.0574203	0.0741413		0.0515353	0.0456114	0.0669991	0.0547152		0.0512704	0.057641	0.0809911	0.0633009
PC 17:1;0-18:3;0	0	0	0	0		0	0	0	0		0	0	0	0		0.0808657	0.0950624	0.115601	0.0971764		0.100973	0.103424	0.0914982	0.0986316
PC 17:1;0-20:1;0	0.0222931	0.0221718	0.00919892	0.0178879		0.0138552	0.0193563	0.021063	0.0180915		0.0276577	0.0193609	0.0207155	0.022578		0.0141702	0.011032	0.0171954	0.0141325		0.0154609	0.015293	0.011265	0.0140063
PC 17:1;0-20:2;0	0.00888528	0.0082973	0.0120571	0.00974656		0	0	0.00853384	0.00284461		0.00927208	0	0.0110193	0.0067638		0	0	0.00765795	0.00255265		0	0	0	0
PC 17:1;0-20:3;0	0.0421127	0.0460404	0.0686189	0.0522573		0.048719	0.0488372	0.0535701	0.0503754		0.0478858	0.0425429	0.0744108	0.0549465		0	0.0383467	0.0534633	0.0306033		0.0377664	0.052001	0.0494757	0.0464144
PC 17:1;0-20:4;0	0.191883	0.220913	0.232417	0.215071		0.207153	0.222888	0.257736	0.229259		0.16049	0.207646	0.241209	0.203115		0.172844	0.182205	0.219019	0.191356		0.187277	0	0.211534	0.132937
PC 17:1;0-20:5;0	0.0167566	0	0	0.00558552		0	0	0	0		0	0	0	0		0	0	0	0		0	0	0	0
PC 17:1;0-22:4;0	0.0396317	0.0452199	0.051904	0.0455852		0.0464502	0.0467462	0.0382407	0.0438124		0.0553947	0.0411073	0.0462199	0.047574		0	0	0	0		0	0.0369985	0.0274602	0.0214862
PC 17:1;0-22:5;0	0.0837124	0.0850697	0.121083	0.0966216		0.0982441	0.101172	0.104398	0.101271		0.0854414	0.0907537	0.125945	0.100713		0.0582933	0.0932032	0.0550329	0.0688431		0.0688208	0.0988496	0.108052	0.0919076
PC 17:1;0-22:6;0	0	0	0	0		0.0544373	0	0.0593335	0.0379236		0	0	0	0		0.0521436	0	0	0.0173812		0	0	0	0
PC 17:2;0-18:1;0	0	0	0	0		0	0	0.0914032	0.0304677		0	0	0.0820951	0.027365		0	0	0	0		0	0	0	0
PC 18:0;0-18:1;0	3.25494	3.21827	3.96739	3.4802		2.58618	2.64766	3.32539	2.85307		3.43336	3.36667	4.09811	3.63271		1.67814	1.71576	2.58587	1.99325		1.62076	1.73578	2.3418	1.89945
PC 18:0;0-18:2;0	0.702707	0.688837	1.1166	0.836047		0.624617	0.651843	0.827675	0.701378		0.720774	0.687073	1.20971	0.872519		0.44391	0.411331	0.684347	0.513196		0.384242	0.414505	0.605317	0.468021
PC 18:0;0-18:3;0	0.0207279	0.0132286	0.0231224	0.0190263		0.0128294	0.0266741	0.0269907	0.0221647		0.0217336	0.0175204	0.0314098	0.0235546		0.332232	0.35992	0.423324	0.371825		0.381504	0.374547	0.406651	0.387567
PC 18:0;0-19:1;0	0.0164513	0.0173905	0.0256713	0.0198377		0.0200835	0.0401485	0.018926	0.026386		0.0171057	0.0140758	0	0.0103938		0.0141552	0.0116905	0.0535455	0.0264637		0.0119734	0.0157191	0.0158425	0.0145116
PC 18:0;0-19:2;0	0.0172502	0.0233718	0.0271236	0.0225819		0.0164204	0.0247185	0.027376	0.0228383		0.0203085	0.0211315	0.0429757	0.0281385		0	0.0212205	0.0210358	0.0140854		0.0186874	0.0194528	0.0449738	0.0277047
PC 18:0;0-19:3;0	0	0	0	0		0	0	0.0162237	0.00540792		0	0	0	0		0.0217612	0	0	0.00725375		0	0	0	0
PC 18:0;0-20:1;0	0.0493393	0.0552253	0.0707744	0.0584464		0.0346368	0.0577488	0.0403119	0.0442325		0.0445919	0.0497705	0.0515167	0.0486264		0.0290238	0.035637	0.0422348	0.0356319		0.042288	0.0314159	0.0279404	0.0338814
PC 18:0;0-20:2;0	0.0689041	0.0716905	0.0995999	0.0800648		0.0591152	0.0604727	0.0832749	0.0676209		0.0718827	0.0719269	0.102177	0.0819954		0.0443478	0.0495416	0.0690066	0.0542987		0.0383926	0.0449738	0.0562382	0.0465349
PC 18:0;0-20:3;0	0.273764	0.286341	0.498161	0.352755		0.28544	0.264257	0.436852	0.32885		0.281457	0.284019	0.498195	0.354557		0.207477	0.196268	0.330816	0.244854		0.188587	0.201314	0.329606	0.239836
PC 18:0;0-20:4;0	2.12731	2.19	3.17177	2.49636		2.0997	2.07647	2.48837	2.22151		2.08705	2.05826	3.05333	2.39955		1.33886	1.37178	1.80572	1.50545		1.25336	1.33066	1.61553	1.39985
PC 18:0;0-20:5;0	0.0925875	0.0900326	0.143629	0.10875		0.0775743	0.105055	0.117687	0.100106		0.0798049	0.0904554	0.122323	0.0975279		0.0475504	0.0573478	0.115453	0.0734506		0.054961	0.0682364	0.0876078	0.0702684
PC 18:0;0-21:3;0	0	0	0	0		0.0365474	0	0.0338244	0.0234573		0	0	0.0650922	0.0216974		0	0	0	0		0	0.0578574	0	0.0192858
PC 18:0;0-22:1;0	0.00916487	0.0312561	0	0.0134737		0.00861608	0.0218903	0.00866954	0.0130586		0.0315016	0.0103201	0	0.0139406		0	0.013895	0	0.00463166		0	0	0.00880358	0.00293453
PC 18:0;0-22:2;0	0.00609693	0.00784836	0	0.00464843		0	0	0	0		0.011496	0	0.0123941	0.00796337		0	0	0	0		0	0	0	0
PC 18:0;0-22:3;0	0.0256513	0.02329	0.0155524	0.0214979		0.0171019	0.0180433	0.0185357	0.0178936		0.0177841	0.0125111	0.0465394	0.0256115		0	0.0256263	0.0310703	0.0188989		0.0253704	0	0.0339084	0.0197596
PC 18:0;0-22:4;0	0.0919117	0.13442	0.146132	0.124155		0.102002	0.104137	0.110632	0.10559		0.0981206	0.106853	0.147032	0.117335		0.0826981	0.0821666	0.0901612	0.0850087		0.0911083	0.0810283	0.0908154	0.0876507
PC 18:0;0-22:5;0	0.17902	0.177862	0.245999	0.20096		0.177331	0.19042	0.227097	0.198283		0.187083	0.182249	0.272938	0.21409		0.121244	0.124365	0.188443	0.144684		0.121587	0.129244	0.154145	0.134992
PC 18:0;0-22:6;0	0.147913	0.15278	0.23968	0.180124		0.166111	0.164317	0.216277	0.182235		0.137308	0.134177	0.213527	0.16167		0.114658	0.107748	0.154105	0.125504		0.11542	0.126719	0.155186	0.132442
PC 18:0;0-24:1;0	0	0	0	0		0	0.029485	0	0.00982834		0.0148796	0	0	0.00495987		0	0	0	0		0	0	0	0
PC 18:0;0-24:4;0	0	0	0	0		0	0	0	0		0	0	0.030088	0.0100293		0	0	0	0		0	0	0	0
PC 18:1;0-18:1;0	3.14543	3.23331	3.14048	3.17307		2.99704	3.04672	3.13229	3.05868		3.2872	3.28484	3.31667	3.29624		1.86868	1.91502	2.26762	2.01711		1.82139	1.93318	2.20913	1.9879
PC 18:1;0-18:2;0	0.705814	0.715774	0.890821	0.770803		0.70593	0.72586	0.801375	0.744388		0.708248	0.6878	0.935802	0.777283		0.498215	0.467878	0.63216	0.532751		0.436061	0.474898	0.606825	0.505928
PC 18:1;0-18:3;0	0.0570023	0.0541787	0.0833417	0.0648409		0.0596777	0.105175	0.0681767	0.0776763		0.0552211	0.0637528	0.0688124	0.0625954		1.02332	1.08281	1.098	1.06805		1.12169	1.06928	1.10441	1.09846
PC 18:1;0-19:0;0	0.0304886	0.0282329	0.0354866	0.0314027		0.0292562	0	0.0301118	0.0197893		0.0287136	0.0285608	0.0629804	0.0400849		0.0205848	0.0175005	0	0.0126951		0.0156769	0.0228365	0.0233554	0.0206229
PC 18:1;0-19:1;0	0.120486	0.134874	0.1356	0.13032		0.118978	0.137563	0.135698	0.130746		0.119842	0.13575	0.181776	0.145789		0.0939157	0.0836285	0.120505	0.0993496		0.0856023	0.101698	0.091903	0.0930679
PC 18:1;0-19:2;0	0.0368646	0.0427318	0.0420191	0.0405385		0.0607271	0.0551471	0.0603893	0.0587545		0.0433377	0.0511586	0.0669042	0.0538002		0	0.052268	0.0454442	0.0325707		0	0	0.0732347	0.0244116
PC 18:1;0-20:0;0	0.0404869	0.0452538	0	0.0285802		0.0368275	0.029148	0.0319867	0.0326541		0.0433426	0.0475173	0.0383639	0.0430746		0.0238695	0.0226349	0.0234318	0.0233121		0	0.017315	0.0293301	0.0155484
PC 18:1;0-20:1;0	0.291374	0.32952	0.271495	0.297463		0.240333	0.262856	0.249232	0.250807		0.328822	0.334803	0.28819	0.317272		0.184587	0.178186	0.178347	0.180373		0.16299	0.170695	0.191019	0.174901
PC 18:1;0-20:2;0	0.120363	0.120634	0.160916	0.133971		0.136927	0.126506	0.140946	0.134793		0.124621	0.126124	0.16305	0.137932		0.108087	0.0880083	0.122321	0.106139		0.0871354	0.08791	0.112142	0.095729
PC 18:1;0-20:3;0	0.61642	0.630394	0.782569	0.676461		0.66403	0.675221	0.752892	0.697381		0.639272	0.617656	0.848609	0.701845		0.520295	0.503351	0.704462	0.576036		0.467827	0.488951	0.608927	0.521902
PC 18:1;0-20:4;0	1.5536	1.5732	1.89172	1.67284		1.66456	1.61935	1.70488	1.66293		1.47462	1.46754	1.81142	1.58453		1.15475	1.1705	1.35022	1.22516		1.07096	1.14812	1.24221	1.15376
PC 18:1;0-20:5;0	0.0847708	0.0880547	0.103814	0.0922133		0.0947768	0.0866586	0.11829	0.0999085		0.0939787	0.0782354	0.112955	0.0950563		0.0507798	0.0507727	0.0732381	0.0582635		0.0434665	0.0516285	0.0718183	0.0556378
PC 18:1;0-21:1;0	0	0	0	0		0	0	0	0		0	0	0	0		0	0	0	0		0	0	0	0
PC 18:1;0-21:3;0	0.0189632	0.0156226	0.0212472	0.018611		0	0	0.0197131	0.00657102		0.0204199	0	0	0.00680662		0	0	0	0		0	0	0.0159868	0.00532894
PC 18:1;0-22:0;0	0	0	0	0		0	0	0	0		0	0	0	0		0	0	0	0		0	0	0.00919829	0.0030661
PC 18:1;0-22:1;0	0.0389756	0.0499575	0.0445957	0.0445096		0.0464677	0.0430757	0.0501353	0.0465596		0.040547	0.0557045	0.0399212	0.0453909		0.0284906	0.025154	0.0296774	0.027774		0.0284071	0.0330862	0.0284928	0.0299953
PC 18:1;0-22:2;0	0	0.0161078	0.00825587	0.00812122		0	0.0188553	0.0173831	0.0120795		0.0225394	0.0112518	0	0.0112637		0	0	0	0		0	0	0	0
PC 18:1;0-22:3;0	0.0484168	0	0.05613	0.0348489		0.0441351	0.051205	0.0516689	0.049003		0.0396366	0.0484838	0.056054	0.0480581		0.0387436	0.0358654	0.0385171	0.0377087		0.0381101	0.0374072	0.0428099	0.0394424
PC 18:1;0-22:4;0	0.241453	0.275234	0.260458	0.259048		0.292133	0.294914	0.215041	0.267363		0.246791	0.263432	0.292175	0.267466		0.184026	0.202788	0.184301	0.190372		0.182209	0.203527	0.160759	0.182165
PC 18:1;0-22:5;0	0.32034	0.311781	0.395227	0.342449		0.356302	0.367326	0.365291	0.362973		0.303318	0.332708	0.428347	0.354791		0.221739	0.234702	0.303941	0.253461		0.248771	0.240626	0.258397	0.249265
PC 18:1;0-22:6;0	0.307963	0.293406	0.344247	0.315205		0.374291	0.376113	0.332061	0.360821		0.274411	0.261364	0.337147	0.290974		0.217069	0.221411	0	0.14616		0.231828	0.225942	0.267114	0.241628
PC 18:1;0-24:0;0	0.0248091	0.0284007	0.0276638	0.0269578		0	0	0.0272953	0.00909844		0.0119272	0.0283557	0.0363117	0.0255315		0.0188764	0	0.0218751	0.0135839		0.0145863	0	0.0208494	0.0118119
PC 18:1;0-24:1;0	0	0.0295688	0.0308311	0.0201333		0	0.0248865	0.0247089	0.0165318		0.0315892	0	0.0343676	0.0219856		0.0151087	0.0166786	0.0163922	0.0160599		0	0.0188217	0	0.00627389
PC 18:1;0-24:3;0	0	0	0	0		0	0	0	0		0	0	0	0		0	0.0181945	0	0.00606483		0	0	0	0
PC 18:1;0-24:4;0	0	0	0	0		0	0.0463507	0.0329054	0.0264187		0	0	0.0502031	0.0167344		0	0.0359214	0	0.0119738		0	0	0	0
PC 18:2;0-18:2;0	0.0788961	0.0790438	0.0919724	0.0833041		0.0769812	0.0814085	0.095438	0.0846092		0.0698284	0.071198	0.113319	0.084782		0.057854	0.0510277	0.069265	0.0593823		0.0515587	0.0426131	0.0485434	0.0475717
PC 18:2;0-18:3;0	0	0	0	0		0	0	0	0		0	0	0	0		0.276006	0.293891	0.219016	0.262971		0.301958	0.266123	0.286612	0.284898
PC 18:2;0-19:1;0	0.0133122	0.00976468	0.0217599	0.0149456		0.0172521	0.0151158	0.0174245	0.0165975		0.0127016	0	0.0273725	0.013358		0	0.0128765	0.0160418	0.00963945		0	0	0	0
PC 18:2;0-20:0;0	0	0	0	0		0	0	0	0		0	0	0	0		0	0	0	0		0	0	0	0
PC 18:2;0-20:1;0	0.0340745	0.0339732	0.0486497	0.0388992		0.0318927	0.0337318	0.037005	0.0342098		0.0353212	0.0401115	0.0422981	0.0392436		0.0272459	0.0216332	0.0358361	0.0282384		0.0191702	0.0208298	0.0311875	0.0237291
PC 18:2;0-20:2;0	0.0399333	0.0301319	0.0578095	0.0426249		0.0438102	0.0458346	0.0498151	0.0464866		0.0296447	0.0312733	0.0541373	0.0383518		0.0272914	0.0279922	0.0356885	0.0303241		0.02307	0.0218804	0.0214728	0.022141
PC 18:2;0-20:3;0	0.0854974	0.0696198	0.113957	0.0896914		0.0842939	0.0945968	0.0899387	0.0896098		0.0811641	0.0856772	0.11553	0.0941238		0.0951152	0.0771085	0.124728	0.0989839		0.0742501	0.0889687	0.108368	0.0905288
PC 18:2;0-20:4;0	0.160608	0.160654	0.193465	0.171575		0.193554	0.187714	0.178061	0.186443		0.158208	0.147222	0.187942	0.164457		0.140386	0.142781	0.170295	0.151154		0.118059	0.122572	0.128994	0.123209
PC 18:2;0-22:1;0	0.00807682	0	0	0.00269227		0	0	0	0		0	0	0	0		0	0	0	0		0	0	0	0
PC 18:2;0-22:3;0	0	0	0	0		0	0	0	0		0	0	0	0		0	0	0	0		0	0	0.0105504	0.00351679
PC 18:2;0-22:4;0	0.0434263	0.0373477	0.0586477	0.0464739		0.0536132	0.0565406	0.0432991	0.0511509		0.0419933	0.0369525	0.0669421	0.0486293		0.0358079	0.0275495	0.0375553	0.0336376		0.0318228	0.0285381	0	0.0201203
PC 18:2;0-22:5;0	0	0.0426994	0.062341	0.0350135		0.0302352	0.03892	0.0452781	0.0381444		0.0350638	0.0564745	0.0574797	0.0496727		0.0264165	0	0.0751422	0.0338529		0	0.0339959	0	0.011332
PC 18:3;0-18:3;0	0	0	0	0		0	0	0	0		0	0	0	0		1.3892	1.46663	1.15601	1.33728		1.69051	1.44261	1.25626	1.46312
PC 18:3;0-20:1;0	0	0	0	0		0	0	0	0		0	0	0	0		0	0	0.0340202	0.0113401		0.0381489	0.0480212	0.0315653	0.0392451
PC 18:3;0-20:2;0	0	0	0	0		0	0	0	0		0	0	0	0		0.0398363	0.0438574	0.0400991	0.0412642		0.041821	0.0401046	0.0454558	0.0424605
PC 18:3;0-20:3;0	0	0	0	0		0	0	0	0		0	0	0	0		0.217719	0.207069	0.219482	0.214757		0.251	0.233282	0.187052	0.223778
PC 18:3;0-20:4;0	0	0	0	0		0.0458266	0	0	0.0152755		0	0	0	0		0.317686	0.325619	0.298506	0.313937		0.366002	0.334174	0.284119	0.328098
PC 18:3;0-22:3;0	0	0	0	0		0	0	0	0		0	0	0	0		0	0.0182885	0	0.00609616		0	0	0.0232776	0.00775919
PC 18:3;0-22:4;0	0	0	0	0		0	0	0	0		0	0	0	0		0.0635255	0.0791388	0.0732314	0.0719652		0.0627031	0.053922	0	0.038875
PC 18:3;0-22:5;0	0	0	0	0		0	0	0	0		0	0	0	0		0.134887	0.140702	0.117567	0.131052		0.138019	0.124802	0.120945	0.127922
PC 19:0;0-20:4;0	0.0161775	0.0131042	0.0288673	0.019383		0.0185908	0.0184451	0.018198	0.0184113		0	0	0.042033	0.014011		0.0240962	0	0	0.00803207		0	0.0188178	0.0156216	0.0114798
PC 19:1;0-19:1;0	0	0	0	0		0.00224177	0	0	0.000747257		0	0	0	0		0	0	0	0		0	0	0	0
PC 19:1;0-20:3;0	0	0	0	0		0	0	0	0		0	0	0	0		0	0	0	0		0	0	0.0122164	0.00407212
PC 19:1;0-20:4;0	0.0458183	0.0413686	0.0595565	0.0489145		0.0753931	0.0601081	0.0605249	0.065342		0.0414268	0.060239	0.0998235	0.0671631		0.0635158	0.0711884	0.0807903	0.0718315		0.0587229	0.0505847	0.0587384	0.0560153
PC 20:0;0-20:4;0	0.0175142	0.0282934	0.0130306	0.0196128		0.0085121	0.0114994	0.0225748	0.0141954		0.016349	0.0199014	0.0195275	0.0185927		0.00575954	0.0110442	0.00987849	0.00889409		0	0.00961473	0.00837388	0.0059962
PC 20:1;0-20:1;0	0	0.00293321	0	0.000977737		0	0	0	0		0.00294695	0.00369305	0	0.00221333		0	0	0	0		0	0	0.00203825	0.000679416
PC 20:1;0-20:3;0	0.0189087	0.0199398	0.0284371	0.0224285		0.0243331	0.0154694	0.0251478	0.0216501		0.0233865	0.0183589	0.0271704	0.0229719		0.0137122	0.0180355	0.0218898	0.0178792		0.00973681	0.0139937	0.0193886	0.014373
PC 20:1;0-20:4;0	0.12358	0.115645	0.108515	0.115913		0.100836	0.103567	0.116405	0.106936		0.115492	0.111859	0.127422	0.118257		0.0742693	0.080326	0.0882829	0.0809594		0.0727038	0.0880938	0.0792261	0.0800079
PC 20:1;0-22:5;0	0	0.0280307	0	0.00934356		0	0	0	0		0	0	0	0		0	0	0	0		0	0	0.0319456	0.0106485
PC 20:2;0-20:3;0	0.00925816	0.0143176	0.0161672	0.0132476		0.0118089	0.0136762	0.0265814	0.0173555		0	0.0100654	0.0254813	0.0118489		0.0208109	0.0156949	0	0.0121686		0.013746	0.00861413	0.0139961	0.0121188
PC 20:2;0-20:4;0	0.0662235	0.0767228	0.0838795	0.0756086		0.073371	0.0819002	0.0803547	0.078542		0.0637016	0.0687574	0.0940939	0.0755176		0.0631491	0.0600938	0.0712208	0.0648212		0.0524292	0.0594384	0.0545086	0.0554587
PC 20:3;0-20:3;0	0.0208339	0.0232042	0.0386807	0.0275729		0.0330807	0.0280819	0.0310479	0.0307368		0.0275636	0.0209568	0.0324206	0.0269803		0.0302813	0.0339775	0.0444857	0.0362482		0.033603	0.0400492	0.0467476	0.0401333
PC 20:3;0-20:4;0	0.144727	0.141645	0.16553	0.150634		0.171872	0.172986	0.170699	0.171852		0.127812	0.127657	0.151153	0.135541		0.176587	0.191232	0.398471	0.25543		0.183058	0.165405	0.192478	0.180314
PC 20:3;0-22:4;0	0	0.0326961	0	0.0108987		0.0568532	0.0347653	0.0297522	0.0404569		0	0.0458307	0	0.0152769		0.0291336	0	0	0.00971119		0.0322494	0.0299047	0.0199413	0.0273652
PC 20:3;0-22:6;0	0	0	0	0		0	0	0	0		0	0	0	0		0.0497054	0	0	0.0165685		0	0	0	0
PC 20:4;0-20:4;0	0.137426	0.149256	0.165989	0.15089		0.199881	0.201852	0.159773	0.187169		0.122956	0.133971	0.143309	0.133412		0.1842	0.1856	0.207277	0.192359		0.176153	0.185348	0.146383	0.169295
PC 20:4;0-20:5;0	0	0	0	0		0	0	0	0		0	0	0	0		0	0	0	0		0.0641183	0	0	0.0213728
PC 20:4;0-22:1;0	0.0553701	0.0502538	0.0615162	0.0557134		0.0573304	0.0179381	0.0186121	0.0312935		0.0534383	0.0524514	0.019094	0.0416612		0	0	0.0381676	0.0127225		0.03321	0	0.0371447	0.0234516
PC 20:4;0-22:3;0	0.0527685	0.0171518	0.0710707	0.046997		0	0.0301179	0.0305994	0.0202391		0.0522122	0	0	0.0174041		0.0293569	0.0503247	0.0554043	0.0450287		0.019327	0.029756	0.0379432	0.0290087
PC 20:4;0-22:5;0	0	0	0	0		0	0	0	0		0	0	0	0		0.210229	0	0	0.0700762		0	0	0	0
PC 20:4;0-22:6;0	0.180273	0	0	0.060091		0.233312	0	0.192709	0.142007		0	0	0	0		0.298254	0.287928	0.280339	0.28884		0.279164	0.283285	0.233429	0.265293
PC O- 16:0;0-16:0;0	0.0931177	0.0893111	0.059258	0.0805623		0.117508	0.126598	0.144049	0.129385		0.0981225	0.106351	0.0746248	0.0930328		0.0846432	0.0776368	0.117466	0.0932488		0.0751112	0.0766747	0.10684	0.0862086
PC O- 16:0;0-16:1;0	0.177264	0.177988	0.101262	0.152172		0.131645	0.131758	0.12726	0.130221		0.178139	0.177586	0.109771	0.155165		0.0917022	0.088388	0.100569	0.0935531		0.0824884	0.0915209	0.0869548	0.086988
PC O- 16:0;0-16:2;0	0.00450547	0.00510261	0.00512608	0.00491138		0.00273658	0.00287231	0.00397038	0.00319309		0	0.00514964	0.0054623	0.00353731		0.0039029	0	0.00635901	0.00342064		0.00513495	0.00262003	0.00320689	0.00365396
PC O- 16:0;0-17:0;0	0.000458789	0.000442534	0.000349654	0.000416992		0.000335098	0.000544335	0.00046749	0.000448974		0.000460978	0.000437559	0.000432766	0.000443768		0.000293505	0.000355749	0.000694625	0.00044796		0.000402417	0.000330333	0.000239834	0.000324195
PC O- 16:0;0-17:1;0	0.00161892	0.00135872	0.000923726	0.00130046		0.0011155	0.00135662	0.00130499	0.00125904		0.00155854	0.00177956	0.00111868	0.00148559		0.000843285	0.000971086	0.00115354	0.000989303		0.00101481	0.000968257	0.00127742	0.00108683
PC O- 16:0;0-18:0;0	0.0108278	0.0105955	0.0111743	0.0108659		0.0121484	0.0128258	0.015711	0.0135617		0.0131368	0.0113554	0.014558	0.0130167		0.00967119	0.0084401	0.0194533	0.0125215		0.00712679	0.00830071	0.0105842	0.00867055
PC O- 16:0;0-18:1;0	0.300211	0.28699	0.174112	0.253771		0.225073	0.225478	0.225759	0.225437		0.30682	0.306249	0.184516	0.265861		0.162236	0.168424	0.198969	0.176543		0.155038	0.171513	0.194668	0.17374
PC O- 16:0;0-18:2;0	0.0326443	0.041853	0.0292084	0.0345686		0.029344	0.0240993	0.0314366	0.0282933		0.033332	0.0330342	0.0281698	0.031512		0.0192432	0.0199778	0.0173133	0.0188448		0.0187178	0.0189683	0.0131669	0.016951
PC O- 16:0;0-18:3;0	0.000835283	0	0	0.000278428		0.000412595	0.00138129	0.000708445	0.00083411		0	0	0	0		0.0271498	0.0311693	0.0332792	0.0305328		0.0361283	0.0388883	0.0395133	0.0381766
PC O- 16:0;0-19:1;0	0	0	0	0		0	0	0	0		0	1.95e-05	0	6.5e-06		6.15e-05	0	0	2.05e-05		0	0	0	0
PC O- 16:0;0-20:1;0	0.0085097	0.0092186	0.00220333	0.00664388		0.00445146	0.00577127	0.00310726	0.00444333		0.0100689	0.0124801	0.00247689	0.00834196		0.003939	0.00351311	0.00203035	0.00316082		0.00140957	0.00348509	0.00398502	0.00295989
PC O- 16:0;0-20:2;0	0.0042286	0.00377131	0.00299918	0.00366636		0.00123036	0.0031473	0.00142547	0.00193437		0.00430239	0.00508054	0.00248691	0.00395661		0.00262779	0.00246655	0.00161604	0.00223679		0.00250447	0.002927	0.00103399	0.00215515
PC O- 16:0;0-20:3;0	0.0217941	0.0210417	0.0182082	0.020348		0.0137691	0.0154457	0.017394	0.0155363		0.0188118	0.0214754	0.0175271	0.0192715		0.00907442	0.00808261	0.0151791	0.0107787		0.00809225	0.00832126	0.0136491	0.0100209
PC O- 16:0;0-20:4;0	0.326647	0.340126	0.263965	0.310246		0.295935	0.319627	0.362828	0.32613		0.329373	0.338981	0.260179	0.309511		0.177821	0.160957	0.203546	0.180775		0.147001	0.158457	0.176149	0.160536
PC O- 16:0;0-20:5;0	0.0120845	0	0	0.00402817		0.00895251	0.00775257	0	0.00556836		0.00699828	0	0	0.00233276		0	0	0	0		0.00629807	0	0.00576314	0.0040204
PC O- 16:0;0-22:1;0	0.00295694	0	0	0.000985648		0	0	0	0		0	0.00189651	0	0.000632171		0	0	0	0		0	0	0	0
PC O- 16:0;0-22:2;0	0.00124333	0	0	0.000414445		0	0	0	0		0	0.00108622	0	0.000362074		0	0	0	0		0	0	0	0
PC O- 16:0;0-22:3;0	0.00193791	0.00219163	0	0.00137651		0.00139486	0.00145057	0.00118987	0.0013451		0	0	0	0		0.0011522	0	0	0.000384066		0	0.00203807	0	0.000679357
PC O- 16:0;0-22:4;0	0.0554123	0.0512146	0.0362629	0.0476299		0.0699478	0.0505135	0.0402486	0.05357		0.0534218	0.0545002	0.0283672	0.0454297		0.0354425	0.0343217	0.033643	0.0344691		0.0329515	0.0332995	0.0344902	0.0335804
PC O- 16:0;0-22:5;0	0.0508221	0.0513578	0.0353917	0.0458572		0.0603451	0.048669	0.0793506	0.0627883		0.0558875	0.0525933	0.0394006	0.0492938		0.0258001	0.0354954	0.0448773	0.0353909		0.0352189	0.0382391	0.0418821	0.0384467
PC O- 16:0;0-22:6;0	0	0.0129643	0	0.00432142		0.0121615	0	0	0.00405383		0	0	0.00988419	0.00329473		0	0	0	0		0	0	0.00988603	0.00329534
PC O- 16:0;0-24:5;0	0	0	0	0		0	0	0	0		0	0	0	0		0	0	0	0		0	0	0	0
PC O- 16:1;0-16:0;0	0.0717341	0.0702625	0.0579431	0.0666466		0.0704156	0.0656323	0.0711895	0.0690791		0.0691485	0.0705459	0.0653182	0.0683375		0.0474671	0.0506977	0.0617156	0.0532935		0.0459239	0.0478025	0.0475846	0.0471036
PC O- 16:1;0-16:1;0	0.0494428	0.0455287	0.0582064	0.0510593		0.0450485	0.0465633	0.044248	0.0452866		0.056009	0.0511596	0.0621974	0.0564553		0.0321154	0.0319784	0.0289974	0.0310304		0.0357502	0.0383401	0.0186273	0.0309058
PC O- 16:1;0-17:0;0	0	0.00012925	0.000128386	8.58787e-05		0	0	0.000201554	6.71847e-05		0.000156301	0.00017539	0.000294231	0.000208641		0.000259374	0.000134306	0.000286664	0.000226781		0.000146241	0.000144296	0	9.68457e-05
PC O- 16:1;0-17:1;0	0.000441886	0.000724798	0.000598078	0.000588254		0.000553765	0.000519233	0.000674321	0.00058244		0.000698708	0.000793419	0.00138241	0.000958179		0.000620353	0.000620675	0	0.000413676		0	0	0	0
PC O- 16:1;0-18:0;0	0.00674212	0.00837498	0.00768577	0.00760096		0.00770385	0.0113647	0.00928307	0.00945054		0.0134892	0.013791	0.0111692	0.0128165		0.0128158	0.00765852	0.0167462	0.0124068		0.00589947	0.00659702	0.00937629	0.00729093
PC O- 16:1;0-18:1;0	0.0720241	0.076633	0.0388257	0.0624943		0.0514024	0.0457583	0.0397902	0.0456503		0.0769108	0.0710514	0.0439294	0.0639639		0.0351518	0.0362497	0.0373695	0.036257		0.0343193	0.0393084	0.0174901	0.0303726
PC O- 16:1;0-18:2;0	0.0058737	0.00498923	0.00423045	0.00503112		0.0022602	0.00391594	0.00367817	0.00328477		0.00508564	0.00596001	0.00310786	0.00471784		0.00319696	0.00410104	0.00480768	0.00403523		0.00378244	0.00487951	0.00439147	0.00435114
PC O- 16:1;0-18:3;0	0	0	0	0		0	0	0	0		0	0	0	0		0	0.0309812	0	0.0103271		0.0260797	0.0213536	0.0226938	0.0233757
PC O- 16:1;0-20:1;0	0.00377045	0.00139794	0	0.0017228		0.00128066	0.00147335	0.000952808	0.00123561		0.0017253	0.00168294	0	0.00113608		0	0	0	0		0	0	0	0
PC O- 16:1;0-20:2;0	0	0	0	0		0	0	0	0		0	0	0	0		0	0.000413484	0	0.000137828		0	0	0	0
PC O- 16:1;0-20:3;0	0.0276085	0.0315222	0.0301062	0.0297456		0.0371526	0.0281472	0.0333496	0.0328831		0.0387351	0.0419572	0.0331601	0.0379508		0	0.0158724	0.0288061	0.0148928		0.0146642	0.0156507	0.0153304	0.0152151
PC O- 16:1;0-20:4;0	0.171331	0.184099	0.17212	0.17585		0.160184	0.131955	0.146936	0.146358		0.160433	0.176584	0.174155	0.170391		0.0744473	0.0966327	0.0597215	0.0769338		0.0925586	0.0981376	0.0789911	0.0898958
PC O- 16:1;0-22:3;0	0.00577832	0	0	0.00192611		0	0	0	0		0	0	0	0		0	0	0	0		0	0	0	0
PC O- 16:1;0-22:4;0	0.0122534	0.0100824	0.00660093	0.00964557		0.012691	0.0134736	0	0.00872153		0.00855486	0.0137214	0.0122116	0.011496		0.0111951	0.00595899	0.0172731	0.0114758		0.0093462	0.00766824	0.00621564	0.00774336
PC O- 16:1;0-22:5;0	0.00917887	0.0152886	0.011833	0.0121001		0.00997198	0.0218976	0	0.0106232		0	0.0207651	0	0.00692169		0.0206511	0.0107525	0	0.0104679		0.0103379	0.0118845	0.00856749	0.0102633
PC O- 16:1;0-22:6;0	0	0	0	0		0	0	0	0		0	0	0	0		0	0	0	0		0	0.0217333	0	0.00724443
PC O- 16:2;0-16:0;0	0.00723416	0.0118542	0.00884342	0.00931058		0.00478235	0.00693713	0.0125681	0.00809586		0.0162676	0.0114846	0.00651128	0.0114212		0.00651568	0.00860124	0.00891657	0.00801116		0.00290092	0.00513625	0.00420788	0.00408168
PC O- 16:2;0-16:1;0	0.0220374	0.0216921	0.0231769	0.0223021		0	0.0248131	0.0172357	0.0140163		0.0246553	0.0156588	0.024836	0.0217167		0.0199441	0.0135833	0	0.0111758		0.0142361	0.0213167	0	0.011851
PC O- 16:2;0-17:0;0	0	0	0	0		0	0	0	0		0	0	0.000527623	0.000175874		0	0	0	0		0	0	0	0
PC O- 16:2;0-18:0;0	0.0241061	0.0191697	0.0109886	0.0180881		0.0107647	0.0167349	0.00782479	0.0117748		0.0328017	0.0262235	0.0125208	0.0238486		0.020712	0.00993442	0.0192298	0.0166254		0.00621766	0.00981083	0.00411913	0.00671587
PC O- 16:2;0-18:1;0	0.0168692	0.0164454	0.015628	0.0163142		0.00823103	0.0133169	0.0127277	0.0114252		0.0163415	0.0207751	0.0138614	0.0169927		0.0194955	0.0164968	0.0259744	0.0206556		0.0135818	0.0140755	0.0157348	0.014464
PC O- 16:2;0-18:2;0	0	0	0	0		0	0	0	0		0	0.0213501	0	0.00711671		0	0	0	0		0.00287967	0	0.00441603	0.0024319
PC O- 16:2;0-20:3;0	0	0	0	0		0	0	0	0		0	0	0	0		0	0	0.00519314	0.00173105		0.00586602	0	0	0.00195534
PC O- 16:2;0-20:4;0	0	0	0	0		0.0163865	0	0	0.00546217		0	0	0	0		0	0.0133664	0	0.00445546		0.0183941	0.0111898	0.0188886	0.0161575
PC O- 16:2;0-22:4;0	0	0	0.00903059	0.0030102		0	0	0	0		0	0	0	0		0	0	0	0		0	0	0	0
PC O- 17:0;0-15:0;0	0.0326384	0.0289658	0.0249848	0.028863		0.0409545	0.0417805	0.0439589	0.0422313		0.0345773	0.0317734	0.031067	0.0324726		0.0286018	0.0219223	0.0297495	0.0267579		0.0243755	0.0226596	0.0272003	0.0247451
PC O- 17:0;0-15:1;0	0.00189924	0.00163784	0	0.00117903		0.00154354	0.00294438	0.0025896	0.00235917		0.00224794	0.00296716	0.00246824	0.00256112		0.00363315	0	0	0.00121105		0.00203249	0.00149211	0	0.00117487
PC O- 17:0;0-16:0;0	0.0278178	0.0275147	0.0313634	0.0288986		0.0315169	0.0375267	0.0497775	0.039607		0.0311074	0.0320744	0.0348284	0.03267		0.0255322	0.0285936	0.0449795	0.0330351		0.0272413	0.0250041	0.0347706	0.0290053
PC O- 17:0;0-16:1;0	0.0460718	0.0416406	0.0384978	0.0420701		0.0444082	0.042941	0.0489159	0.0454217		0.0503381	0.0499615	0.041702	0.0473338		0.0330288	0.0302866	0.0422371	0.0351842		0.0324977	0.0317339	0.0362622	0.0334979
PC O- 17:0;0-16:2;0	0.00396256	0.00441114	0.00424206	0.00420525		0.00324166	0.00310426	0.00430054	0.00354882		0.00579471	0.00462716	0.00612897	0.00551695		0.00364604	0.00224244	0.00159905	0.00249584		0.00233064	0.00327462	0	0.00186842
PC O- 17:0;0-17:0;0	0.0511174	0.0457731	0.0506136	0.049168		0.0589656	0.0691991	0.0849077	0.0710241		0.048117	0.0553162	0.0721784	0.0585372		0.0457205	0.0483484	0.0749237	0.0563309		0.0451114	0.0519642	0.0592244	0.0521
PC O- 17:0;0-17:1;0	0.0744841	0.0789087	0.0650212	0.0728047		0.0797069	0.0804931	0.0835895	0.0812632		0.0780094	0.0769841	0.0679054	0.0742996		0.056334	0.0557511	0.0647995	0.0589615		0.0498502	0.0531597	0.066926	0.0566453
PC O- 17:0;0-17:2;0	0.00134666	0	0.0011888	0.000845152		0.000962207	0	0.00121567	0.000725959		0	0.00123285	0	0.000410949		0	0	0	0		0	0.00139929	0	0.000466429
PC O- 17:0;0-18:1;0	0	0.012163	0	0.00405435		0	0	0	0		0.0381156	0.0289418	0	0.0223524		0.0831015	0	0.103676	0.0622592		0	0	0	0
PC O- 17:0;0-18:2;0	0.019459	0.0201583	0.0161698	0.0185957		0.0176542	0.021114	0.0233643	0.0207108		0.0207003	0.0231536	0.020866	0.0215733		0.0139342	0.0131599	0.0154019	0.0141654		0.0117597	0.013606	0.0194668	0.0149442
PC O- 17:0;0-18:3;0	0	0.00309087	0	0.00103029		0	0	0	0		0.00328182	0.00194244	0.00307017	0.00276481		0	0	0	0		0	0.0127774	0	0.00425914
PC O- 17:0;0-19:1;0	0.0119278	0.0122771	0.00896955	0.0110581		0.00925962	0.0114197	0.010771	0.0104835		0.0148295	0.0147587	0.00848312	0.0126905		0.00898645	0.00803515	0.00769828	0.00823996		0.00600695	0.00720993	0.00695533	0.00672407
PC O- 17:0;0-19:2;0	0.00219496	0.00369527	0	0.00196341		0.00267439	0.00301211	0.00233279	0.0026731		0.00193389	0	0.00254961	0.0014945		0.000991496	0.00109446	0	0.000695318		0.001081	0.000731354	0.00097269	0.000928349
PC O- 17:0;0-19:3;0	0	0	0	0		0	0	0.000646255	0.000215418		0	0	0	0		0	0	0	0		0	0	0	0
PC O- 17:0;0-20:1;0	0.021991	0	0	0.00733034		0	0.0667751	0	0.0222584		0.0224172	0	0	0.00747241		0.0822527	0	0.13899	0.0737477		0	0	0	0
PC O- 17:0;0-20:2;0	0	0	0	0		0	0.0103586	0	0.00345286		0	0	0	0		0.0443443	0	0.0568044	0.0337162		0	0	0	0
PC O- 17:0;0-20:3;0	0	0	0	0		0	0	0.017357	0.00578566		0.0178709	0	0	0.00595698		0	0.0115859	0.0213584	0.0109814		0	0	0	0
PC O- 17:0;0-20:4;0	0.0638705	0.0677255	0.0700615	0.0672192		0.0624693	0.0569571	0.0863825	0.068603		0.0654846	0.0688708	0.0755896	0.0699816		0.0463606	0.0459824	0.0770612	0.0564681		0.0433976	0.0503739	0.0656463	0.0531393
PC O- 17:0;0-20:5;0	0.00840316	0.0106517	0.0124486	0.0105012		0.0103856	0.0085202	0.0164257	0.0117772		0.00349563	0.00975979	0.015817	0.0096908		0.00304743	0.00880427	0.00747821	0.0064433		0.00516536	0.00504335	0.00977449	0.00666107
PC O- 17:0;0-20:6;0	0	0	0	0		0	0	0	0		0	0	0	0		0	0	0	0		0	0	0	0
PC O- 17:0;0-21:3;0	0.00137634	0.0021531	0.00204813	0.00185919		0.00140425	0.00246234	0.001765	0.0018772		0.00266125	0.0021982	0.0029746	0.00261135		0	0.000971498	0	0.000323833		0	0.00134377	0	0.000447925
PC O- 17:0;0-22:5;0	0.0169645	0.0133784	0	0.0101143		0.0187373	0	0.0353954	0.0180443		0.0197355	0.0167037	0.0260347	0.0208246		0.0182378	0.0105062	0.0308058	0.0198499		0.0192903	0.0176628	0.0279954	0.0216495
PC O- 17:0;0-22:6;0	0.0100068	0.0122501	0.016509	0.0129219		0.0126389	0.0186834	0.0179819	0.0164347		0	0.00802417	0.0206155	0.00954656		0.00877895	0.0123691	0.0180856	0.0130779		0.0100761	0.0166571	0.0155329	0.0140887
PC O- 17:1;0-15:0;0	0.0119823	0.0133178	0.0116218	0.0123073		0.0109944	0.0114296	0.01176	0.0113947		0.0113356	0.010771	0.0113981	0.0111682		0.0110572	0.00856346	0.00537976	0.00833347		0.0081132	0.0101885	0.00696584	0.0084225
PC O- 17:1;0-16:0;0	0.0298962	0.0279872	0.0291457	0.0290097		0.0333871	0.031724	0.0343885	0.0331665		0.0334509	0.0329618	0.0330189	0.0331439		0.0282793	0.0223276	0.0361244	0.0289104		0.0226525	0.0232301	0.0275667	0.0244831
PC O- 17:1;0-16:1;0	0.0185277	0.020852	0.0170312	0.0188036		0.0178525	0.0161451	0.0168463	0.016948		0.0229531	0.0249437	0.0244622	0.0241197		0.0170119	0.0102032	0.015543	0.0142527		0.011798	0.0203675	0	0.0107218
PC O- 17:1;0-17:0;0	0.0101209	0.00797851	0.00941594	0.00917178		0.0102278	0.00917992	0.0111816	0.0101964		0.0134924	0.0112172	0.0101399	0.0116165		0.00946675	0.00645001	0.0105063	0.00880768		0.00661217	0.0104772	0.00842995	0.00850643
PC O- 17:1;0-17:1;0	0.0104857	0.00894612	0.0104396	0.00995717		0.0142981	0.0124934	0.0106693	0.0124869		0.0105737	0.0105118	0.0100329	0.0103728		0.0062916	0.00701607	0.00724401	0.00685056		0.0105915	0.00702838	0.00490815	0.00750934
PC O- 17:1;0-18:0;0	0	0.000302118	0	0.000100706		0	0	0	0		0.000933258	0.000707712	0	0.00054699		0.00250249	0	0.00356341	0.00202197		0	0	0	0
PC O- 17:1;0-18:1;0	0.0216388	0.0232953	0.0139698	0.0196346		0.0208066	0.0272662	0.0235351	0.0238693		0.0233001	0.02756	0.0194822	0.0234474		0.0179844	0.0161071	0.0177485	0.01728		0.0140339	0.0168422	0.0194297	0.0167686
PC O- 17:1;0-18:2;0	0	0.00724223	0	0.00241408		0	0	0	0		0.00894498	0.00729246	0.0083088	0.00818208		0	0	0	0		0	0.000719315	0	0.000239772
PC O- 17:1;0-18:3;0	0	0	0	0		0	0	0	0		0	0.013468	0	0.00448933		0.0249824	0.024096	0.0367136	0.0285974		0.024607	0.0236521	0.0277575	0.0253389
PC O- 17:1;0-19:1;0	0.000937309	0.000913945	0.00103246	0.000961238		0.000753928	0.00108163	0.000697915	0.000844491		0.000894664	0.0019286	0.000761583	0.00119495		0.0011408	0	0	0.000380266		0.000612705	0.000851924	0	0.00048821
PC O- 17:1;0-20:0;0	0	0	0	0		0	0	0	0		0.00055282	0	0	0.000184273		0	0	0	0		0	0	0	0
PC O- 17:1;0-20:1;0	0	0	0	0		0	0.00273748	0	0.000912493		0	0	0	0		0.0045546	0	0.00759264	0.00404908		0	0	0	0
PC O- 17:1;0-20:2;0	0	0	0	0		0	0	0.000580854	0.000193618		0.000464957	0	0	0.000154986		0	0.000251721	0.000398553	0.000216758		0	0	0	0
PC O- 17:1;0-20:3;0	0.00283273	0.00244444	0.00259873	0.0026253		0.00294077	0.00293528	0.00442891	0.00343498		0.00258676	0.00317193	0.0040774	0.0032787		0.0033547	0.00315929	0.0061643	0.00422609		0.0026413	0.00253625	0.00454268	0.00324008
PC O- 17:1;0-20:4;0	0.0414661	0.0428022	0.0506421	0.0449701		0.0505019	0.0494196	0.0572733	0.0523982		0.0466705	0.0440384	0.05986	0.0501897		0.0406462	0.037824	0.0432919	0.0405874		0.0411054	0.0419252	0.0390065	0.0406791
PC O- 17:1;0-22:4;0	0.00157061	0.00270912	0	0.00142658		0.00297952	0	0.002851	0.00194351		0.00327938	0.00297808	0.0020384	0.00276529		0.00416018	0.00272635	0.00373331	0.00353994		0.00411518	0.00376073	0.00205746	0.00331113
PC O- 17:1;0-22:5;0	0.00462635	0.00544964	0.00610185	0.00539261		0.00912246	0.00521776	0.00794501	0.00742841		0	0.00877568	0.00708659	0.00528742		0.00696075	0.00520905	0	0.0040566		0.00309388	0.00599927	0.00666972	0.00525429
PC O- 17:2;0-16:0;0	0.00562038	0.00510694	0.00551757	0.00541496		0.00472421	0.00478517	0.00595418	0.00515452		0.00673549	0.00580937	0.00800103	0.00684863		0.00401127	0.00314357	0.00582212	0.00432565		0.00344311	0.00471735	0	0.00272015
PC O- 17:2;0-17:0;0	0.00166104	0	0	0.000553681		0	0.00143222	0	0.000477408		0	0	0	0		0	0	0.00190218	0.000634058		0.000882909	0	0	0.000294303
PC O- 17:2;0-17:1;0	0	0	0	0		0.000433172	0	0	0.000144391		0	0	0	0		0	0	0	0		0	0	0	0
PC O- 17:2;0-18:0;0	0.00117946	0.00115031	0.00081275	0.00104751		0.000907056	0.00127125	0.00110362	0.00109398		0.00167149	0.0014958	0.00128532	0.0014842		0.00102299	0.00114833	0.000340027	0.000837117		0.000871131	0.000845133	0.0010582	0.00092482
PC O- 17:2;0-18:1;0	0	0.00370317	0	0.00123439		0	0	0	0		0.00582785	0.00431702	0.00338876	0.00451121		0	0	0	0		0	0.000365289	0	0.000121763
PC O- 17:2;0-18:2;0	0	0	0	0		0.0335192	0	0.0325445	0.0220212		0	0.0222737	0.0314425	0.0179054		0	0	0	0		0	0	0	0
PC O- 17:2;0-18:3;0	0	0	0	0		0	0	0	0		0	0	0	0		0.026103	0.021167	0.0290338	0.0254346		0.0141128	0.0288154	0.022467	0.0217984
PC O- 17:2;0-20:4;0	0	0	0	0		0	0	0	0		0	0	0.0213483	0.00711611		0	0	0	0		0	0	0	0
PC O- 17:2;0-21:3;0	0	0	0	0		0	0	0	0		0	0	0	0		0	0	0	0		0	0	0	0
PC O- 17:2;0-22:4;0	0	0	0	0		0	0	0	0		0	0	0	0		0	0	0	0		0	0	0	0
PC O- 18:0;0-14:0;0	0.0261336	0.0270785	0.0220369	0.025083		0.0235343	0.0259566	0.0362828	0.0285912		0.0324945	0.0329357	0.0236967	0.029709		0.0214476	0.0242062	0.0385316	0.0280618		0.0222444	0.0261876	0.0314788	0.0266369
PC O- 18:0;0-15:0;0	0.000475879	0.000460259	0.000698595	0.000544911		0.000317486	0.000402361	0.000604102	0.000441316		0.000552191	0.00049215	0.000710278	0.000584873		0.000412301	0.000435284	0.000787971	0.000545185		0.000431179	0.000453125	0.000629732	0.000504679
PC O- 18:0;0-16:0;0	0.133138	0.150581	0.166394	0.150038		0.156585	0.187321	0.26439	0.202765		0.156154	0.140322	0.174117	0.156865		0.121684	0.128064	0.224176	0.157975		0.114765	0.121971	0.193472	0.143402
PC O- 18:0;0-16:1;0	0.0555014	0.0565348	0.0382417	0.0500927		0.0434718	0.0447881	0.0461027	0.0447875		0.0565013	0.0559306	0.0437769	0.0520696		0.0319661	0.0334924	0.0437074	0.0363886		0.0284801	0.0339943	0.0422734	0.034916
PC O- 18:0;0-16:2;0	0	0	0	0		0	0	0.00118718	0.000395726		0	0.000990116	0	0.000330039		0	0	0	0		0	0	0	0
PC O- 18:0;0-17:1;0	0	5.2e-05	0	1.73333e-05		0	0	0	0		0.000161777	0.000136187	0	9.93213e-05		0.000307134	0	0.000563726	0.000290287		0	0	0	0
PC O- 18:0;0-18:1;0	0.295187	0.306492	0.137771	0.246484		0.150038	0.163155	0.15643	0.156541		0.322569	0.330415	0.143253	0.265412		0.116883	0.114173	0.161815	0.130957		0.100252	0.113131	0.13424	0.115874
PC O- 18:0;0-18:2;0	0.0484426	0.0492364	0.0399892	0.0458894		0.0279891	0.027645	0.0350214	0.0302185		0.0504233	0.0486627	0.0368764	0.0453208		0.0205168	0.0209752	0.0345681	0.0253534		0.0199357	0.0196988	0.0227184	0.0207843
PC O- 18:0;0-18:3;0	0	0.00095738	0.000802227	0.000586536		0	0.00123531	0.00123876	0.000824692		0	0.00160121	0	0.000533737		0.019851	0.0198641	0.02131	0.0203417		0.0229357	0.0190259	0.025046	0.0223359
PC O- 18:0;0-19:1;0	0.000864497	0	0	0.000288166		0	0.00317561	0	0.00105854		0	0	0	0		0	0	0	0		0	0	0	0
PC O- 18:0;0-20:1;0	0.0215451	0.0247545	0	0.0154332		0	0	0	0		0.0224622	0.0183562	0	0.0136061		0	0	0	0		0	0	0	0
PC O- 18:0;0-20:2;0	0.00975254	0.00838481	0	0.00604578		0	0	0	0		0.0105635	0.00812461	0	0.00622937		0	0	0	0		0	0	0	0
PC O- 18:0;0-20:3;0	0.0510457	0.0541389	0.0442072	0.0497973		0.030294	0.0280755	0.049941	0.0361035		0.0555512	0.0606773	0.0582735	0.0581673		0.0256058	0.0256687	0.0552937	0.0355227		0.0282365	0.0267022	0.0401974	0.0317121
PC O- 18:0;0-20:4;0	0.475507	0.504859	0.463312	0.481226		0.381018	0.407189	0.59946	0.462556		0.472348	0.475903	0.509267	0.485839		0.272719	0.283795	0.47929	0.345268		0.269195	0.279772	0.411747	0.320238
PC O- 18:0;0-20:5;0	0.00904848	0.0154444	0.0247464	0.0164131		0.012216	0.00952239	0.0232649	0.0150011		0.0206805	0	0.0139851	0.0115552		0.00927178	0.00685789	0.0159402	0.01069		0	0.00692459	0.020592	0.00917219
PC O- 18:0;0-20:6;0	0.0120312	0.0165785	0.0119805	0.0135301		0.00900949	0	0	0.00300316		0	0	0.0220039	0.00733463		0	0	0	0		0	0	0.00910691	0.00303564
PC O- 18:0;0-22:4;0	0.0498612	0.0536059	0.0509417	0.0514696		0.0513449	0.0492197	0.0543086	0.0516244		0.0498295	0.0517146	0.0499688	0.0505043		0.0289578	0.0354187	0.046446	0.0369408		0.0349236	0.0359416	0.0341317	0.034999
PC O- 18:0;0-22:5;0	0.0978838	0.110081	0.0881636	0.0987094		0.0674559	0.12584	0.124101	0.105799		0.0948064	0.101382	0.120211	0.105466		0.0386451	0.063509	0.0860674	0.0627405		0.0512136	0.0906586	0.0837089	0.0751937
PC O- 18:0;0-22:6;0	0.0147939	0.0215463	0.0243163	0.0202189		0.0152718	0.0214412	0.028149	0.0216207		0.0173903	0	0.0318975	0.0164293		0.0123403	0	0.0532284	0.0218562		0.0114825	0	0	0.00382751
PC O- 18:1;0-14:0;0	0.0187951	0.0203062	0.0157245	0.0182753		0.0222538	0.0218382	0.0261209	0.0234043		0.0218853	0.0217041	0.0201603	0.0212499		0.0160771	0.0184238	0.0221334	0.0188781		0.0165231	0.0170054	0.02166	0.0183961
PC O- 18:1;0-15:0;0	0.000231369	0.000207245	0.000555271	0.000331295		0.000572515	0.000702319	0.000664946	0.000646593		0.000241368	0.000309678	0.000489614	0.000346887		0.000579134	0.000562325	0.000291544	0.000477668		0.000449283	0.000265275	0.00032254	0.000345699
PC O- 18:1;0-16:0;0	0.219959	0.213282	0.197302	0.210181		0.259511	0.261674	0.300547	0.273911		0.223988	0.23201	0.218151	0.224716		0.185909	0.187959	0.238609	0.204159		0.177718	0.196085	0.254339	0.209381
PC O- 18:1;0-16:1;0	0.0379427	0.0425407	0.0315689	0.0373508		0.0415645	0.0354556	0.038001	0.0383403		0.0406636	0.0379248	0.0342309	0.0376065		0.0220614	0.0283591	0.0200912	0.0235039		0.0264877	0.029831	0.0161457	0.0241548
PC O- 18:1;0-16:2;0	0	0	0	0		0.000391319	0	0.000645315	0.000345545		0	0	0	0		0	0	0	0		0	0	0	0
PC O- 18:1;0-17:0;0	0	1.58e-05	0	5.26667e-06		0	0	0	0		0.000110483	9.28e-05	0	6.7761e-05		0.000264912	0	0.000460285	0.000241732		0	0	0	0
PC O- 18:1;0-17:1;0	0.000616796	0.000795162	0.000539835	0.000650598		0.000757464	0.00096658	0.000894285	0.000872776		0.000868733	0.000686825	0.00074222	0.000765926		0.000664091	0.000640463	0.000754178	0.000686244		0.000607788	0.000844779	0.000977041	0.000809869
PC O- 18:1;0-18:0;0	0.0266285	0.0304403	0.0216051	0.0262246		0.0169481	0.0208237	0.022808	0.0201933		0.0332243	0.0354254	0.0249243	0.0311913		0.0132483	0.0151344	0.0269517	0.0184448		0.0132115	0.0150533	0.02099	0.0164183
PC O- 18:1;0-18:1;0	0.182193	0.190411	0.117909	0.163504		0.132781	0.130416	0.131347	0.131515		0.188331	0.198722	0.121808	0.16962		0.0996557	0.0986259	0.1211	0.106461		0.0890721	0.0901428	0.0920841	0.090433
PC O- 18:1;0-18:2;0	0.0270951	0.0291564	0.0245239	0.0269251		0.0215795	0.0198426	0.0226312	0.0213511		0.0269559	0.0282623	0.0260143	0.0270775		0.0108612	0.0101199	0.0207024	0.0138945		0.0125797	0.0115656	0.0151541	0.0130998
PC O- 18:1;0-18:3;0	0	0	0	0		0	0	0	0		0	0	0	0		0.0796144	0.0822275	0.0795392	0.0804604		0.083188	0.0855233	0.0778976	0.082203
PC O- 18:1;0-19:1;0	0	0	0	0		0	0.000517097	0	0.000172366		0	0	0	0		0	0	0	0		0	0	0	0
PC O- 18:1;0-20:1;0	0.00904819	0.00734669	0	0.00546496		0	0	0	0		0.0109091	0.00592684	0	0.00561199		0	0	0	0		0	0	0	0
PC O- 18:1;0-20:2;0	0.00673755	0.00559815	0.00604978	0.00612849		0.00464445	0.00449586	0.00496089	0.0047004		0.00725003	0.00691049	0.00640574	0.00685542		0.00258201	0.00212346	0.00417235	0.00295927		0.00263262	0.00272721	0.0017907	0.00238351
PC O- 18:1;0-20:3;0	0.0796258	0.0873603	0.0858502	0.0842787		0.0674229	0.0723704	0.0863744	0.0753892		0.0841444	0.0761463	0.0993166	0.0865358		0.0507008	0.0545652	0.0902258	0.0651639		0.0531289	0.0717765	0.0933743	0.0727599
PC O- 18:1;0-20:4;0	0.360708	0.399406	0.426288	0.395467		0.363879	0.365884	0.432804	0.387522		0.358698	0.366875	0.422073	0.382549		0.282439	0.262579	0.333855	0.292958		0.259943	0.279488	0.300207	0.279879
PC O- 18:1;0-20:5;0	0.00807072	0	0.0119888	0.00668652		0	0	0.0137268	0.00457561		0	0	0	0		0	0	0	0		0	0	0.00969041	0.00323014
PC O- 18:1;0-22:3;0	0	0	0	0		0	0	0.00414569	0.0013819		0	0	0	0		0.00388675	0	0	0.00129558		0	0	0.0040493	0.00134977
PC O- 18:1;0-22:4;0	0.0607559	0.0622734	0.0337528	0.0522607		0.0606939	0.079702	0.0500074	0.0634678		0.0507933	0.0562766	0.085196	0.0640886		0.0367393	0.0506069	0.0269155	0.0380872		0.0453331	0.078448	0.0389538	0.054245
PC O- 18:1;0-22:5;0	0.0638309	0.0720019	0.0868074	0.0742134		0.0786871	0.0773141	0.137169	0.0977234		0.0945155	0.109087	0.103396	0.102333		0.0613496	0.0622341	0.0643914	0.0626584		0.0469443	0.0896734	0.122021	0.086213
PC O- 18:1;0-22:6;0	0	0	0	0		0.0567956	0	0.0668822	0.0412259		0	0	0	0		0.043368	0	0.0453691	0.029579		0	0	0	0
PC O- 18:2;0-14:0;0	0.00291088	0	0	0.000970294		0	0	0.00385171	0.0012839		0	0.00253191	0	0.00084397		0.00289686	0.0106467	0	0.0045145		0	0	0.0211474	0.00704912
PC O- 18:2;0-16:0;0	0.0210618	0.0215682	0.0190626	0.0205642		0.0209398	0.0190523	0.02136	0.0204507		0.0185825	0.0190461	0.024061	0.0205632		0.0125903	0.0234538	0.0166804	0.0175748		0.0163668	0.0187979	0.0443092	0.0264913
PC O- 18:2;0-16:1;0	0.00551854	0.00429724	0.00350493	0.00444024		0.00285704	0.00434497	0.00425651	0.00381951		0.00437842	0.00585617	0.00362373	0.00461944		0.00393869	0.0051964	0.00460644	0.00458051		0.00527927	0.00503878	0.00597699	0.00543168
PC O- 18:2;0-17:0;0	0.000577286	0	8e-05	0.000219095		0.000202978	0.00229691	0	0.000833297		0	0.000190626	0.000120651	0.000103759		9.59e-05	0.000150264	0.000941582	0.000395915		0	0	0.000214812	7.1604e-05
PC O- 18:2;0-17:1;0	0	0.000458063	0	0.000152688		0	0	0	0		0	0.000385459	0.00064678	0.00034408		0	0	0	0		0	6.32e-05	0	2.10667e-05
PC O- 18:2;0-18:0;0	0.00636666	0.00798544	0.00681803	0.00705671		0.00644773	0.00516654	0.00596638	0.00586022		0.00921709	0.0104657	0.0105146	0.0100658		0.00620474	0.0117978	0.00931173	0.00910475		0.00331515	0.00523365	0.0319372	0.0134953
PC O- 18:2;0-18:1;0	0.0491682	0.0535058	0.0446919	0.0491219		0.0377829	0.0405798	0.0425938	0.0403188		0.0532746	0.0516691	0.0422424	0.049062		0.0248751	0.022621	0.0333655	0.0269539		0.0206162	0.0220601	0.034768	0.0258148
PC O- 18:2;0-18:2;0	0.0231807	0.0222382	0.0202787	0.0218992		0.0251091	0.0132704	0.0308849	0.0230881		0.0203175	0.0126639	0.0203399	0.0177738		0.00848875	0.0123788	0.0199945	0.0136207		0.0122691	0.00661311	0.0201883	0.0130235
PC O- 18:2;0-18:3;0	0	0	0	0		0	0	0	0		0	0	0	0		0.0296173	0.0508796	0.00918355	0.0298935		0.0337678	0.0364695	0.0434252	0.0378875
PC O- 18:2;0-20:1;0	0.00139127	0	0	0.000463755		0	0	0	0		0	0	0	0		0	0.00136924	0	0.000456413		0	0	0.00144928	0.000483094
PC O- 18:2;0-20:3;0	0.0081584	0.00726812	0.0254521	0.0136262		0.0115664	0.0298391	0.0218904	0.0210986		0.0110881	0.00764546	0.0281752	0.0156362		0.0107045	0.0207147	0	0.0104731		0.00850674	0.00943584	0.0222002	0.0133809
PC O- 18:2;0-20:4;0	0.0992756	0.103521	0.100414	0.10107		0.119617	0.130095	0.144397	0.13137		0.133939	0.111797	0.116624	0.120787		0.0865609	0.105309	0.123029	0.104967		0.0986817	0.0982208	0.0803707	0.0924244
PC O- 18:2;0-20:5;0	0	0	0.0249141	0.00830469		0	0	0	0		0	0	0	0		0	0	0	0		0	0	0	0
PC O- 18:2;0-22:4;0	0.0250548	0.0151309	0.0147909	0.0183255		0.0221535	0.0229133	0	0.0150223		0	0	0	0		0	0.0159466	0	0.00531552		0.0124039	0	0	0.00413464
PC O- 18:2;0-22:5;0	0	0	0	0		0	0	0	0		0	0	0	0		0	0	0	0		0	0	0	0
PE 14:0;0-18:0;0	0.00274235	0.00513922	0.00425196	0.00404451		0.00412802	0	0.00291959	0.0023492		0.00397889	0.00345703	0.00395835	0.00379809		0	0.0025911	0.00348867	0.00202659		0.00261399	0.00266693	0.00310166	0.00279419
PE 14:0;0-18:1;0	0.00559212	0.00486965	0.00291649	0.00445942		0.00645913	0.00416988	0.00501981	0.00521627		0.00597599	0.00704426	0.00623167	0.00641731		0.00476843	0.00413867	0.00407907	0.00432872		0.00544815	0.00292597	0.00398688	0.00412033
PE 15:0;0-22:4;0	0	0	0.00436827	0.00145609		0	0.00938918	0	0.00312973		0	0	0	0		0.00565787	0	0	0.00188596		0	0	0	0
PE 15:0;0-22:5;0	0	0	0	0		0	0	0	0		0	0	0.000173788	5.79293e-05		0	0	0	0		0	0	0.00640707	0.00213569
PE 15:1;0-24:5;0	0	0	0	0		0	0.000498787	0	0.000166262		0	0	0	0		0	0	0	0		0	0	0	0
PE 16:0;0-16:0;0	0.00641008	0.00587139	0.00597008	0.00608385		0.00665072	0.0109238	0.00516794	0.00758083		0.00525436	0.00457479	0.0074018	0.00574365		0.00633311	0.00442945	0.00625148	0.00567134		0.00507722	0.00426573	0.00515936	0.0048341
PE 16:0;0-16:1;0	0.0211805	0.0239215	0.0161205	0.0204075		0.0248476	0.0283294	0.0190292	0.0240687		0.0217116	0.0238643	0.0175355	0.0210371		0.020106	0.0202728	0.0196727	0.0200172		0.0174768	0.0214111	0.0142162	0.0177014
PE 16:0;0-18:1;0	0.242951	0.243433	0.216318	0.234234		0.251812	0.271451	0.211089	0.244784		0.251169	0.267065	0.240514	0.252916		0.194139	0.202454	0.183323	0.193305		0.201016	0.216018	0.163541	0.193525
PE 16:0;0-18:2;0	0.0164108	0.0189046	0.0174419	0.0175858		0.0157785	0.0188589	0.0186438	0.0177604		0.0182375	0.0195919	0.0222636	0.020031		0.0152349	0.0136807	0.0151297	0.0146818		0.0148334	0.0177761	0.0150919	0.0159005
PE 16:0;0-18:3;0	0	0	0	0		0	0	0	0		0	0	0	0		0.0091573	0.00959839	0.00808994	0.00894854		0.011899	0.0136522	0.00961479	0.011722
PE 16:0;0-19:1;0	0	0	0.00347475	0.00115825		0	0	0	0		0	0.00506335	0	0.00168778		0	0	0	0		0	0	0	0
PE 16:0;0-20:1;0	0.0144524	0.0152924	0.0143875	0.0147107		0.0146	0.0171188	0.0145919	0.0154369		0.0162508	0.019722	0.0202298	0.0187342		0.0116446	0.0118995	0	0.00784805		0.00928886	0.0113553	0.0094857	0.0100433
PE 16:0;0-20:2;0	0.00846777	0.00524267	0.00820485	0.0073051		0.00778575	0.0116192	0.0063882	0.00859771		0.00673509	0	0.00874331	0.00515946		0.00991065	0.00639489	0	0.00543518		0.00644321	0.00690229	0	0.0044485
PE 16:0;0-20:3;0	0.0237504	0.023341	0.0299334	0.0256749		0.0237949	0.035716	0.0262812	0.0285974		0.0252428	0.0305699	0.0289147	0.0282424		0.0315476	0.0215168	0.0358327	0.0296323		0.0208801	0.0268485	0.0199132	0.0225473
PE 16:0;0-20:4;0	0.100679	0.112485	0.110517	0.107893		0.107092	0.105902	0.0880599	0.100351		0.108901	0.109431	0.124327	0.11422		0.06541	0.077398	0.0694473	0.0707517		0.076815	0.0719065	0.06323	0.0706505
PE 16:0;0-20:5;0	0	0.00514483	0	0.00171494		0	0	0	0		0	0	0	0		0	0	0	0		0	0	0	0
PE 16:0;0-22:3;0	0	0	0	0		0	0	0	0		0.0213995	0	0	0.00713317		0	0	0	0		0	0	0	0
PE 16:0;0-22:4;0	0.0742158	0.0739889	0.0704635	0.0728894		0.090796	0.12653	0.0750909	0.0974722		0.0660621	0.0728766	0.085198	0.0747123		0.102296	0.0552728	0.100295	0.0859546		0.0489278	0.0596636	0.0411789	0.0499235
PE 16:0;0-22:5;0	0.197941	0.207412	0.257956	0.221103		0.256291	0.270822	0.283847	0.27032		0.220971	0.220229	0.275649	0.23895		0.164812	0.163994	0.210024	0.17961		0.15991	0.187217	0.184742	0.17729
PE 16:0;0-22:6;0	0	0	0	0		0	0.027125	0	0.00904168		0	0	0.0334039	0.0111346		0	0.0227557	0	0.00758523		0	0	0	0
PE 16:1;0-16:1;0	0	0	0	0		0	0.00661865	0	0.00220622		0	0	0.00668091	0.00222697		0	0.00384524	0	0.00128175		0	0.00588656	0	0.00196219
PE 16:1;0-17:1;0	0	0	0	0		0	0.0445757	0	0.0148586		0	0	0	0		0	0	0	0		0	0	0	0
PE 16:1;0-18:0;0	0.101297	0.0965683	0.0925562	0.0968072		0.122356	0.124289	0.0947816	0.113809		0.106001	0.115943	0.0948241	0.105589		0.0904311	0.0916279	0.0834937	0.0885176		0.0958047	0.10298	0.0822759	0.0936868
PE 16:1;0-18:1;0	0.0689347	0.070346	0.0481341	0.0624716		0.0617667	0.0659465	0.0558677	0.0611936		0.0776002	0.0762706	0.0606235	0.0714981		0.0499953	0.0470873	0.0497219	0.0489349		0.0487871	0.0530186	0.0470683	0.0496247
PE 16:1;0-18:2;0	0	0	0	0		0	0	0	0		0	0	0	0		0.0102996	0.00942949	0.00845689	0.00939532		0.0107864	0.0109415	0.0101745	0.0106341
PE 16:1;0-18:3;0	0	0	0	0		0	0	0	0		0	0	0	0		0.00715178	0.00824431	0.0061149	0.00717033		0.00769807	0.00899506	0	0.00556437
PE 16:1;0-20:1;0	0.00743298	0.00467175	0.00384932	0.00531802		0.00474983	0	0	0.00158328		0.00760382	0.00715429	0	0.00491937		0.00649072	0.00352733	0	0.00333935		0.00316768	0.00393711	0	0.00236826
PE 16:1;0-20:2;0	0	0	0	0		0	0.00198103	0	0.000660342		0	0	0.00271086	0.000903621		0	0	0	0		0	0	0	0
PE 16:1;0-20:3;0	0.016046	0.0200523	0.0192962	0.0184648		0.0149002	0.0144858	0.0161783	0.0151881		0.0233153	0.0168579	0.0204269	0.0202		0.0142991	0.0104546	0.0145242	0.0130926		0.0117951	0.0119557	0.0113012	0.011684
PE 16:1;0-20:4;0	0.0193369	0.015876	0.0204346	0.0185492		0.0205757	0.0213429	0.0213396	0.0210861		0.0278823	0.0283192	0.0273779	0.0278598		0.0153338	0.0157434	0.0183002	0.0164592		0.0170197	0.019074	0.0186905	0.0182614
PE 16:1;0-22:0;0	0	0.00239514	0	0.000798381		0	0	0	0		0	0	0	0		0	0	0	0		0	0.00199853	0	0.000666177
PE 16:1;0-22:1;0	0	0	0	0		0.00261938	0	0	0.000873125		0.00258592	0	0	0.000861974		0	0	0	0		0	0	0	0
PE 16:1;0-22:3;0	0	0	0.0217273	0.00724244		0	0	0	0		0	0	0	0		0	0	0	0		0.0131272	0	0	0.00437572
PE 16:1;0-22:4;0	0.0219256	0.02239	0.0206932	0.0216696		0.020853	0.0262329	0.0128484	0.0199781		0.020748	0.0136556	0.0140409	0.0161482		0.0230696	0.0194959	0.0117317	0.018099		0.0153166	0.0150091	0.00710592	0.0124772
PE 16:1;0-22:5;0	0.0602944	0.0532674	0.0772982	0.06362		0.0782304	0.0448745	0.056353	0.0598193		0.05248	0.075596	0.042695	0.0569237		0.0378699	0.0275963	0.0399741	0.0351468		0.0400648	0.0404485	0.0375252	0.0393461
PE 16:1;0-24:0;0	0	0.00600034	0.00488532	0.00362855		0	0.00664142	0.00614144	0.00426096		0.00514458	0	0	0.00171486		0.0038286	0	0	0.0012762		0	0.00570065	0	0.00190022
PE 16:2;0-18:0;0	0	0	0	0		0.0021486	0	0	0.000716201		0	0	0	0		0	0.00330959	0	0.0011032		0	0	0	0
PE 17:0;0-17:1;0	0.00300168	0	0	0.00100056		0	0	0.00255488	0.000851626		0	0	0	0		0	0	0	0		0	0	0	0
PE 17:0;0-18:1;0	0.0563138	0.0552816	0.049375	0.0536568		0.0467368	0.0532326	0.043361	0.0477768		0.0630485	0.0630937	0.0597727	0.0619716		0.0396479	0.0415221	0.0380577	0.0397426		0.036508	0.0436766	0.038527	0.0395705
PE 17:0;0-18:2;0	0	0	0	0		0	0	0	0		0.00229455	0	0	0.000764849		0.00124322	0	0	0.000414405		0	0.00221914	0	0.000739714
PE 17:0;0-20:1;0	0	0	0	0		0.00242992	0	0	0.000809975		0	0	0	0		0	0	0.00361062	0.00120354		0	0	0	0
PE 17:0;0-20:2;0	0.00182179	0.00203359	0.00151023	0.00178854		0.00257387	0	0.00130495	0.00129294		0	0.00379527	0	0.00126509		0	0.00181738	0	0.000605795		0	0	0	0
PE 17:0;0-20:3;0	0.0127561	0.00981879	0.0119089	0.0114946		0.00833122	0.0140641	0.0113431	0.0112461		0.0104893	0.0126554	0.015523	0.0128892		0.00822169	0.0120378	0	0.00675317		0.00892608	0.0141366	0.0114606	0.0115078
PE 17:0;0-20:4;0	0.0344228	0.0344617	0.0476892	0.0388579		0.0247564	0.0366979	0.0412963	0.0342502		0.0365956	0.0404297	0.0610255	0.0460169		0.0313673	0.0387518	0.0158764	0.0286651		0.0348438	0.0402234	0.0314052	0.0354908
PE 17:0;0-20:5;0	0	0	0	0		0	0	0	0		0	0	0.0104328	0.00347761		0	0	0	0		0	0	0	0
PE 17:0;0-22:3;0	0	0	0.00383646	0.00127882		0.00219855	0.00251846	0.00189547	0.00220416		0	0.00371035	0	0.00123678		0.000935398	0	0	0.000311799		0	0.00240525	0	0.000801749
PE 17:0;0-22:4;0	0.0123644	0.0149061	0.015923	0.0143979		0.0112349	0.0105787	0.0118989	0.0112375		0.0115974	0.0134755	0.0194035	0.0148255		0.00607465	0.00817904	0.00445415	0.00623595		0.0154887	0.0159118	0.00728685	0.0128958
PE 17:0;0-22:5;0	0.00223359	0.00227882	0.00398172	0.00283138		0.00316233	0.00376196	0.00437862	0.00376764		0.00412433	0.00308178	0.00692797	0.00471136		0.0019056	0.00195574	0.00250927	0.00212353		0.00194108	0.00167583	0.00196891	0.00186194
PE 17:0;0-22:6;0	0.00222989	0.00224258	0.00280706	0.00242651		0.00271439	0.00355793	0.00212542	0.00279925		0	0.00327698	0.00497655	0.00275118		0.0025186	0.00266355	0	0.00172738		0	0	0	0
PE 17:1;0-18:0;0	0	0	0.0218173	0.00727243		0.026125	0.0282643	0.0233442	0.0259112		0	0	0.0286771	0.00955904		0.023304	0.0223374	0.0262657	0.023969		0.0203649	0.0236499	0.0218997	0.0219715
PE 17:1;0-18:1;0	0.0695988	0.0743046	0.08882	0.0775744		0.056082	0.0680399	0.0564288	0.0601836		0.0852974	0.104849	0.0769917	0.0890459		0.0414474	0.0594517	0.0462452	0.0490481		0.0496281	0.0641986	0.0582863	0.057371
PE 17:1;0-19:1;0	0.00540783	0.00410682	0	0.00317155		0	0.00444811	0.00373126	0.00272646		0.00394721	0.00395379	0.00362546	0.00384215		0	0	0	0		0.00847123	0.00812917	0	0.00553347
PE 17:1;0-20:0;0	0	0	0	0		0	0	0	0		0.00138178	0	0	0.000460592		0	0	0	0		0	0	0	0
PE 17:1;0-20:1;0	0.0106163	0	0.00934784	0.00665472		0	0.00941607	0.00725521	0.0055571		0	0	0	0		0	0	0.00615006	0.00205002		0	0.0101189	0	0.00337297
PE 17:1;0-20:2;0	0	0	0	0		0.00497479	0	0	0.00165826		0	0	0	0		0	0	0.00800067	0.00266689		0	0	0	0
PE 17:1;0-20:3;0	0	0	0	0		0.0218537	0	0	0.00728457		0	0	0	0		0	0	0.0198267	0.00660888		0	0	0	0
PE 17:1;0-20:5;0	0.00681382	0.0111269	0	0.00598023		0	0	0	0		0	0	0	0		0	0.0079086	0	0.0026362		0	0.0069276	0	0.0023092
PE 17:1;0-21:3;0	0	0	0	0		0	0	0	0		0	0	0	0		0.00710604	0	0	0.00236868		0	0	0	0
PE 17:1;0-22:2;0	0	0	0	0		0	0	0	0		0	0	0	0		0.000685179	0	0	0.000228393		0	0	0	0
PE 17:1;0-22:3;0	0.00540269	0	0.00701474	0.00413914		0.00577315	0.00543038	0.00442673	0.00521009		0.00497462	0.00548243	0.00821404	0.0062237		0.00612018	0.00429	0.00663742	0.00568254		0	0	0.00461017	0.00153672
PE 17:1;0-22:4;0	0.011079	0.0117462	0.0178375	0.0135542		0.0142671	0.0141045	0.0143742	0.0142486		0.0158056	0.0127159	0.0194477	0.0159898		0.0118388	0.0109867	0.00790097	0.0102422		0.0117468	0.0122426	0.0100462	0.0113452
PE 17:1;0-22:5;0	0.00990323	0.0103563	0.0170436	0.0124344		0.0128705	0.0118019	0.0104625	0.0117116		0.0143419	0.010424	0.0160885	0.0136181		0.00813827	0.0105821	0.00917842	0.0092996		0.012321	0.0145072	0.00867531	0.0118345
PE 17:1;0-22:6;0	0.013638	0.0133607	0.0118754	0.0129581		0.00968451	0.00942875	0.00897372	0.00936233		0.017239	0.0198695	0.0125517	0.0165534		0.00609684	0.0109378	0.00588831	0.00764098		0.00837499	0.0120438	0	0.00680627
PE 18:0;0-18:1;0	1.23657	1.24224	1.36306	1.28062		1.40654	1.50543	1.2525	1.38815		1.31323	1.33135	1.50968	1.38475		1.04049	1.10648	1.07635	1.07444		1.08932	1.22587	1.02445	1.11321
PE 18:0;0-18:2;0	0.153255	0.153948	0.238309	0.181837		0.181429	0.196329	0.182069	0.186609		0.168836	0.162444	0.257468	0.196249		0.142621	0.144125	0.158956	0.148567		0.140804	0.164812	0.1525	0.152705
PE 18:0;0-18:3;0	0.00709937	0.00806609	0.0114969	0.00888744		0.00886888	0.0109328	0.0102103	0.010004		0.00913577	0.00875476	0.00997401	0.00928818		0.0308312	0.037909	0.0323366	0.0336922		0.0393008	0.0364354	0.0331044	0.0362802
PE 18:0;0-19:1;0	0.00878721	0.00824601	0.0157743	0.0109358		0.00714376	0.00984834	0.00464853	0.00721355		0.00609728	0.00437282	0.0156212	0.0086971		0.0101215	0.00787984	0.00660496	0.00820209		0.00423207	0.00840103	0.007873	0.00683537
PE 18:0;0-19:2;0	0.00167352	0.0025292	0.00186588	0.00202286		0.00304942	0.00152006	0.00202361	0.0021977		0.00660883	0.00360405	0	0.00340429		0.00299897	0.00292173	0.00210884	0.00267651		0.00285984	0.00170894	0.00253248	0.00236709
PE 18:0;0-19:3;0	0	0	0	0		0	0	0	0		0	0	0	0		0	0	0	0		0.00150121	0	0	0.000500403
PE 18:0;0-20:1;0	0	0.0248648	0	0.00828826		0	0.0539717	0	0.0179906		0.0558027	0.0296477	0.0515266	0.045659		0.019828	0.0212633	0.0179025	0.0196646		0.0198716	0.019045	0	0.0129722
PE 18:0;0-20:2;0	0.0335122	0.0313323	0.0297588	0.0315344		0.0338867	0.0370195	0.0282615	0.0330559		0.0348086	0.0346008	0.036969	0.0354595		0.0280148	0.0261303	0.0243722	0.0261724		0.0253432	0.0244546	0.0181713	0.0226563
PE 18:0;0-20:3;0	0.176414	0.174	0.323255	0.224557		0.238939	0.25421	0.260189	0.251113		0.162217	0.181467	0.338745	0.227476		0.175251	0.196324	0.248187	0.206587		0.193774	0.216044	0.18928	0.199699
PE 18:0;0-20:4;0	1.56276	1.60236	2.31381	1.82631		1.98696	2.07499	1.99094	2.01763		1.58483	1.64181	2.48319	1.90328		1.40083	1.56108	1.50641	1.48944		1.56738	1.68737	1.58201	1.61225
PE 18:0;0-20:5;0	0.0474829	0.0435942	0.0722052	0.0544274		0.0494212	0.0558396	0.0642848	0.0565152		0.0480155	0.0473962	0.0796577	0.0583565		0.038314	0.0429239	0.0729484	0.0513955		0.0485285	0.0456406	0.0647173	0.0529621
PE 18:0;0-21:3;0	0.00745674	0.0106986	0.00969823	0.00928452		0.00905771	0.00878535	0.00877378	0.00887228		0.0115685	0.00671306	0.0147963	0.011026		0.00294883	0.0118154	0	0.00492142		0.0111714	0.0064422	0.00767338	0.00842899
PE 18:0;0-22:1;0	0.00692591	0.00425419	0	0.0037267		0	0.00498192	0.00375217	0.00291136		0.00604062	0.00574243	0	0.00392768		0.00426488	0.00433018	0	0.00286502		0	0.00300228	0.00560871	0.00287033
PE 18:0;0-22:2;0	0.00605423	0.00700104	0.00538287	0.00614605		0.00607142	0.00726317	0	0.00444486		0.00805976	0.00943423	0	0.00583133		0	0.0055136	0	0.00183787		0	0.0054134	0.0058325	0.00374863
PE 18:0;0-22:3;0	0.00792093	0.00726448	0.0231613	0.0127823		0.00925766	0.0225517	0.0172022	0.0163372		0.00875934	0.0232725	0.0109129	0.0143149		0.0171154	0.0152178	0.0123197	0.0148843		0.0158553	0.0164298	0.0100389	0.014108
PE 18:0;0-22:4;0	0.157535	0.104076	0.177451	0.146354		0.137495	0.116748	0.117176	0.123806		0.10039	0.0973417	0.242209	0.146647		0.185263	0.136221	0.146602	0.156029		0.128353	0.193876	0.10311	0.14178
PE 18:0;0-22:5;0	0.124302	0.12602	0.2528	0.167707		0.215781	0.213936	0.190474	0.20673		0.131268	0.134078	0.262953	0.1761		0.140972	0.166839	0.150993	0.152934		0.167842	0.17702	0.140049	0.161637
PE 18:0;0-22:6;0	0.108468	0.108808	0.267358	0.161545		0.209033	0.210704	0.184316	0.201351		0.113085	0.112511	0.250219	0.158605		0.151778	0.161671	0.14523	0.152893		0.158822	0.177543	0.151251	0.162539
PE 18:1;0-18:1;0	0.60522	0.623323	0.627191	0.618578		0.605566	0.642773	0.587143	0.611827		0.661237	0.692978	0.693735	0.68265		0.436614	0.469332	0.489747	0.465231		0.453411	0.508343	0.462271	0.474675
PE 18:1;0-18:2;0	0.0870806	0.0856836	0.0998981	0.0908874		0.083972	0.075974	0.081097	0.0803476		0.0869536	0.0946882	0.10782	0.0964872		0.0549161	0.0656663	0.0631267	0.0612363		0.0657512	0.0725767	0.0679714	0.0687664
PE 18:1;0-18:3;0	0.022368	0	0	0.00745601		0.0235405	0.0280227	0.0229569	0.02484		0	0.0296699	0	0.00988997		0.128651	0.130449	0.105417	0.121506		0.14884	0.15209	0.110296	0.137075
PE 18:1;0-19:0;0	0	0	0	0		0	0	0.00433495	0.00144498		0	0.00590264	0	0.00196755		0	0	0	0		0.00450707	0	0	0.00150236
PE 18:1;0-19:1;0	0.00600591	0.0140346	0.0123703	0.0108036		0.0137381	0.0106324	0.00932173	0.0112307		0.0181953	0.0180018	0.0302685	0.0221552		0.0119434	0.0132121	0.00727629	0.0108106		0.0152476	0.00781988	0.0119665	0.011678
PE 18:1;0-19:2;0	0	0.00346862	0.00191639	0.001795		0	0	0	0		0.0027895	0	0	0.000929833		0	0	0	0		0	0	0	0
PE 18:1;0-20:0;0	0.0540417	0.0221691	0.0478138	0.0413415		0.0497447	0	0.0410255	0.0302567		0	0.0271111	0	0.00903702		0.0176467	0.0191973	0.0148077	0.0172172		0.0183295	0.0198938	0.0309265	0.0230499
PE 18:1;0-20:1;0	0.0559182	0.0550298	0.0475362	0.052828		0.0465666	0.0503149	0.0402654	0.0457157		0.054268	0.063239	0.0538476	0.0571182		0.0381107	0.0394411	0.0359207	0.0378242		0.0377809	0.0364279	0.0307884	0.0349991
PE 18:1;0-20:2;0	0.0265745	0.0294364	0.0356174	0.0305428		0.0317314	0.0344466	0.0301003	0.0320928		0.0263545	0.0282481	0.0382529	0.0309518		0.027881	0.0226497	0	0.0168436		0.0211651	0.0277847	0.0209199	0.0232899
PE 18:1;0-20:3;0	0.145934	0.148939	0.206089	0.166988		0.167883	0.183478	0.173396	0.174919		0.165247	0.167819	0.221048	0.184705		0.157989	0.142946	0.174641	0.158525		0.13858	0.163476	0.152609	0.151555
PE 18:1;0-20:4;0	0.370659	0.35703	0.496963	0.408218		0.369475	0.382644	0.424261	0.392127		0.391838	0.421965	0.583331	0.465711		0.275354	0.29403	0.325501	0.298295		0.299477	0.312403	0.321964	0.311281
PE 18:1;0-20:5;0	0	0.0209503	0	0.00698343		0	0.0174345	0.0228335	0.0134227		0.0245473	0	0.0218395	0.0154622		0	0.0111743	0	0.00372477		0	0	0	0
PE 18:1;0-21:3;0	0	0	0	0		0	0	0	0		0	0	0	0		0	0	0	0		0	0	0	0
PE 18:1;0-22:0;0	0.0256725	0.0238198	0.0233743	0.0242889		0.0317639	0.022737	0.0206091	0.0250366		0.0212873	0.0281798	0.0336207	0.0276959		0.0173736	0.0229602	0.0251552	0.0218297		0.0227603	0.0177287	0.0198683	0.0201191
PE 18:1;0-22:1;0	0.0260966	0.0247094	0.0174974	0.0227678		0.0206774	0.026508	0.0235443	0.0235766		0.0225852	0.0259609	0.0257394	0.0247618		0.0237034	0.0177645	0.0209802	0.020816		0.0225035	0.0169221	0.0153195	0.0182484
PE 18:1;0-22:2;0	0.0122493	0.0100043	0	0.00741784		0.0123657	0	0	0.0041219		0.0106661	0	0.0123997	0.00768858		0	0	0	0		0	0	0	0
PE 18:1;0-22:3;0	0	0.0495751	0.0661061	0.0385604		0.0932384	0.133776	0.0684213	0.0984787		0.0654673	0.0823889	0	0.0492854		0	0.048532	0	0.0161773		0.0394835	0	0.0367055	0.0253963
PE 18:1;0-22:4;0	0.0722657	0.0722591	0.101073	0.081866		0.106138	0.121717	0.0781232	0.101993		0.0775667	0.0812672	0.104264	0.0876992		0.0883167	0.0709444	0.0802598	0.0798403		0.0709051	0.0786559	0.050015	0.0665253
PE 18:1;0-22:5;0	0.189226	0.188042	0.249042	0.20877		0.259312	0.267624	0.219955	0.248964		0.1885	0.190167	0.264491	0.214386		0.167581	0.162886	0.19339	0.174619		0.159775	0.174944	0.158625	0.164448
PE 18:1;0-22:6;0	0	0.121027	0.157962	0.0929964		0.133847	0.155698	0.136394	0.14198		0	0.128336	0.186431	0.104922		0.103845	0.130493	0	0.0781126		0.125356	0.130122	0.123428	0.126302
PE 18:1;0-24:0;0	0.0400936	0.0386711	0.0428706	0.0405451		0.0362849	0.0401528	0.0507067	0.0423815		0.0405747	0.0432834	0.0521907	0.0453496		0.0276111	0.0286636	0.0437982	0.0333576		0.0285543	0.0324311	0.0396999	0.0335618
PE 18:1;0-24:1;0	0.0198334	0.0181147	0.0228491	0.0202658		0.0165425	0.0199047	0.0213679	0.0192717		0.0204318	0.0156795	0.0240193	0.0200436		0.0149158	0.0149245	0.0185454	0.0161286		0.0138083	0.0161905	0.0153283	0.015109
PE 18:2;0-18:2;0	0.0156898	0.0147144	0.0195799	0.0166614		0.0114287	0.0149151	0.0155299	0.0139579		0.0187139	0.0124838	0.0253445	0.0188474		0.016492	0.012785	0.0144351	0.0145707		0.0137958	0.0145857	0.013319	0.0139001
PE 18:2;0-18:3;0	0	0	0	0		0	0	0	0		0	0	0	0		0.0254817	0.0296538	0.0223518	0.0258291		0.0328231	0.0368331	0.0227322	0.0307961
PE 18:2;0-19:1;0	0	0	0.0016935	0.000564501		0	0	0	0		0	0	0	0		0	0	0	0		0	0	0	0
PE 18:2;0-20:1;0	0.00323584	0.00301809	0.00440862	0.00355418		0	0.00716851	0	0.0023895		0.00523405	0.00416178	0.0044172	0.00460434		0	0.00435536	0	0.00145179		0.00299882	0	0	0.000999607
PE 18:2;0-20:3;0	0	0.00577937	0.00975151	0.00517696		0	0.00669523	0	0.00223174		0	0.00656833	0	0.00218944		0.0140673	0.0133485	0.00938534	0.0122671		0.0104483	0.00771381	0.00704084	0.00840099
PE 18:2;0-20:4;0	0.0273195	0.0176153	0.0366534	0.0271961		0.0224255	0.0151416	0.0231811	0.0202494		0.0194569	0.0242619	0.0215382	0.0217524		0.0189923	0.012086	0.0271881	0.0194222		0.0130069	0.0222002	0.0208116	0.0186729
PE 18:2;0-22:4;0	0	0	0	0		0	0	0	0		0	0	0.00920016	0.00306672		0.00705305	0.00383022	0	0.00362775		0	0.00695052	0	0.00231684
PE 18:2;0-22:5;0	0	0	0.0145091	0.00483636		0.0152839	0	0.0123814	0.00922176		0	0	0	0		0	0	0	0		0	0	0	0
PE 18:2;0-24:0;0	0	0	0	0		0	0	0	0		0	0.00238049	0	0.000793496		0	0	0	0		0	0	0	0
PE 18:3;0-18:3;0	0	0	0	0		0	0	0	0		0	0	0	0		0.34054	0.360906	0.232769	0.311405		0.489158	0.434196	0.228366	0.383907
PE 18:3;0-20:1;0	0	0	0	0		0	0	0	0		0	0	0	0		0.0188629	0	0	0.00628763		0.0175901	0.0163807	0	0.0113236
PE 18:3;0-20:2;0	0	0	0	0		0	0	0	0		0	0	0	0		0	0.00529711	0.00683528	0.00404413		0.00534951	0.00631069	0.00543707	0.00569909
PE 18:3;0-20:3;0	0	0	0	0		0	0	0	0		0	0	0	0		0.0659062	0.0556875	0.0611183	0.060904		0.091162	0.0796925	0.0596309	0.0768285
PE 18:3;0-20:4;0	0	0	0	0		0	0	0	0		0	0	0	0		0.105559	0.111313	0.0829567	0.0999429		0.128234	0.124628	0.0889445	0.113936
PE 18:3;0-22:3;0	0	0	0	0		0	0	0	0		0	0	0	0		0	0.0139421	0	0.00464736		0.0199729	0.0222819	0.0127767	0.0183438
PE 18:3;0-22:4;0	0	0	0	0		0	0	0	0		0	0	0	0		0.017398	0.0140489	0	0.0104823		0.0141031	0.0165036	0.00464915	0.0117519
PE 18:3;0-22:5;0	0	0	0	0		0	0	0	0		0	0	0	0		0.0311137	0.0561417	0.026046	0.0377671		0.0611099	0.0581936	0.0443959	0.0545665
PE 18:3;0-22:6;0	0	0	0	0		0	0	0	0		0	0	0	0		0.0416967	0	0	0.0138989		0	0	0	0
PE 19:0;0-20:4;0	0	0	0	0		0.00193823	0.00196549	0.00095021	0.00161798		0.00113756	0	0.00347132	0.00153629		0.00209388	0.00193178	0	0.00134189		0	0.00240052	0	0.000800173
PE 19:1;0-20:4;0	0.000946308	0.000945752	0.00171182	0.00120129		0.00123058	0.00101822	0.00137859	0.00120913		0	0.00122594	0.00253524	0.00125373		0.00101427	0.000922467	0	0.000645577		0	0	0.00120732	0.000402439
PE 20:0;0-20:4;0	0.0142426	0.00773792	0.0136299	0.0118701		0.00817159	0.00782001	0.00921768	0.00840309		0.00726262	0.00712488	0.014606	0.00966449		0	0.00641452	0.0133609	0.00659181		0.00944762	0.0100279	0.00688187	0.00878578
PE 20:1;0-20:1;0	0	0	0	0		0	0	0	0		0.000794936	0	0	0.000264979		0	0	0	0		0	0	0	0
PE 20:1;0-20:3;0	0	0.00322516	0	0.00107505		0.00238983	0	0	0.000796609		0	0	0.00940164	0.00313388		0	0	0	0		0.00304715	0	0	0.00101572
PE 20:1;0-20:4;0	0.0212754	0.0209975	0.0290979	0.0237903		0.020562	0.0248932	0.0200863	0.0218472		0.0225131	0.0225779	0.0343212	0.0264707		0.0176727	0.0214029	0.0114034	0.0168263		0.0192467	0.0262427	0.0178983	0.0211292
PE 20:2;0-20:2;0	0	0	0	0		0	0	0	0		0	0	0	0		0	0	0	0		0	0	0.000950316	0.000316772
PE 20:2;0-20:4;0	0	0	0.0113088	0.00376961		0.00904997	0.00852006	0.0115606	0.00971021		0.00658857	0.00490267	0.0168978	0.00946302		0.0066912	0	0	0.0022304		0.00708698	0	0	0.00236233
PE 20:3;0-20:3;0	0	0	0	0		0	0	0.00223194	0.00074398		0.00204089	0	0	0.000680298		0.00388341	0.00234831	0	0.00207724		0.00298945	0.00392079	0.00353853	0.00348292
PE 20:3;0-20:4;0	0.116348	0	0.00804529	0.0414645		0.00886923	0.0129013	0.00384438	0.00853831		0	0.00841039	0.00985526	0.00608855		0.0166408	0.00943545	0.161089	0.0623886		0.012291	0.0136551	0.00909876	0.0116816
PE 20:3;0-22:5;0	0	0	0	0		0	0.00699905	0	0.00233302		0	0	0	0		0.00321149	0	0.00450845	0.00257331		0	0	0	0
PE 20:4;0-20:4;0	0.0170241	0.0198677	0.0264883	0.0211267		0.0211731	0.0197545	0.0186253	0.019851		0.0254836	0.0243568	0.024196	0.0246788		0.0253651	0.00843142	0.0231378	0.0189781		0.0102065	0.00855575	0.00399208	0.00758477
PE 20:4;0-22:4;0	0.0134876	0	0	0.00449586		0.0166242	0.00932785	0	0.00865068		0	0	0.021168	0.007056		0.00614634	0.0256778	0.0041426	0.0119889		0	0.0141838	0	0.00472792
PE 20:4;0-22:5;0	0.0117898	0	0	0.00392993		0.0195749	0	0.0106635	0.0100794		0	0	0	0		0.0164969	0.0168544	0.0161218	0.016491		0	0	0	0
PE 20:4;0-24:0;0	0	0	0	0		0	0	0.0098401	0.00328003		0.0120931	0	0	0.00403103		0	0.00632788	0	0.00210929		0	0.00628841	0	0.00209614
PE O- 16:0;0-18:1;0	0.00538113	0.00474731	0.00423979	0.00478941		0.0047197	0.00498117	0.00443123	0.0047107		0.00629431	0.00680739	0.00572169	0.00627446		0	0.00175978	0.00127998	0.00101325		0	0.00172352	0.00172375	0.00114909
PE O- 16:0;0-18:2;0	0.00119976	0.00156297	0.0019096	0.00155744		0	0.00122345	0	0.000407818		0.00182266	0.00160092	0	0.00114119		0.00138767	0.00091371	0	0.000767126		0.00123435	0.00111012	0.00105257	0.00113235
PE O- 16:0;0-20:1;0	0.000376343	0.000266503	0	0.000214282		0	0	0	0		0.000307352	0.000342693	0	0.000216682		0	0	0	0		0	0	0	0
PE O- 16:0;0-20:3;0	0.00134003	0.00216602	0.000794457	0.0014335		0.000738548	0.000715111	0.000838439	0.000764033		0.00286527	0.00169106	0.000533704	0.00169668		0.000703666	0.000772814	0.00071206	0.000729513		0.000856589	0.000791792	0.000559272	0.000735884
PE O- 16:0;0-20:4;0	0.0274172	0.0239513	0.0123131	0.0212272		0.0163991	0.0146509	0.0119526	0.0143342		0.0264318	0.0257322	0.0107469	0.0209703		0.00678642	0.00618649	0.00645011	0.00647434		0.00852294	0.00883749	0.00751247	0.00829097
PE O- 16:0;0-20:5;0	0.0066235	0.00687769	0.00497576	0.00615898		0.0054718	0.00548372	0	0.00365184		0	0.00635952	0	0.00211984		0	0	0	0		0	0	0.00421833	0.00140611
PE O- 16:0;0-22:3;0	0.000927676	0	0	0.000309225		0	0	0	0		0	0	0	0		0	0	0	0		0	0	0	0
PE O- 16:0;0-22:4;0	0.0220447	0.0194372	0.0102975	0.0172598		0.0206726	0.025533	0.0147291	0.0203116		0.019141	0.0198634	0.0113366	0.0167804		0.00872255	0.00919829	0.00311749	0.00701278		0.0091849	0.0100637	0.00248388	0.00724416
PE O- 16:0;0-22:5;0	0.0326105	0.0279957	0.0349325	0.0318462		0.0344195	0.037636	0.0258421	0.0326325		0.0321279	0.0348562	0.0116059	0.0261966		0.0189042	0.0191711	0.0104964	0.0161905		0.0223814	0.0199716	0.00611319	0.0161554
PE O- 16:0;0-22:6;0	0	0.00656771	0	0.00218924		0	0	0.0112897	0.00376322		0.0064394	0	0	0.00214647		0	0	0	0		0	0	0	0
PE O- 16:1;0-16:1;0	0.0088106	0.00736194	0.00186485	0.00601247		0.00640532	0.0066848	0.00451233	0.00586748		0.00571665	0.00950776	0	0.0050748		0	0	0	0		0	0	0	0
PE O- 16:1;0-17:1;0	0.00220117	0	0	0.000733722		0	0	0	0		0	0.00199493	0	0.000664977		0	0	0	0		0	0	0	0
PE O- 16:1;0-18:1;0	0.221574	0.226705	0.0739312	0.17407		0.106598	0.106687	0.0684628	0.0939159		0.19652	0.213542	0.0612991	0.15712		0.0703838	0.079262	0.0528848	0.0675102		0.0780196	0.0820361	0.0494217	0.0698258
PE O- 16:1;0-18:2;0	0.0192663	0.0196728	0.0098517	0.0162636		0.0106374	0.00935736	0.00611225	0.00870232		0.0184107	0.0208296	0.0102306	0.0164903		0.00411433	0.00472079	0.00435544	0.00439685		0.00599169	0.00625598	0.00527498	0.00584088
PE O- 16:1;0-18:3;0	0	0	0	0		0	0	0	0		0	0	0	0		0.00542877	0.0061972	0.00466197	0.00542931		0.00531173	0.00636553	0	0.00389242
PE O- 16:1;0-19:1;0	0	0	0	0		0	0	0	0		0.000353318	0.000373519	0	0.000242279		0	0	0	0		0	0	0	0
PE O- 16:1;0-19:2;0	0	0.000176498	0	5.88327e-05		0	0	0	0		0	0	0	0		0	0	0	0		0	0	0	0
PE O- 16:1;0-20:1;0	0.0218082	0.0199884	0.00258609	0.0147942		0.0079379	0.00851627	0.00486318	0.00710578		0.0154248	0.0219503	0.00529976	0.014225		0.00670605	0.00696967	0	0.00455858		0.00743653	0.00655963	0.00335894	0.00578503
PE O- 16:1;0-20:2;0	0.00801917	0.00620784	0.00184474	0.00535725		0.00123591	0.00125485	0.00209309	0.00152795		0.00455996	0.00518995	0	0.00324997		0.00160958	0.00224598	0.00080079	0.00155211		0.00231581	0.00233408	0	0.00154996
PE O- 16:1;0-20:3;0	0.0623269	0.0688785	0.0237459	0.0516504		0.0250682	0.0239381	0.0202311	0.0230791		0.0566968	0.0617089	0.0161958	0.0448671		0.016626	0.0186589	0.0147042	0.016663		0.0203944	0.0207489	0.0176247	0.0195893
PE O- 16:1;0-20:4;0	1.2577	1.25921	0.915551	1.14415		0.802232	0.824106	0.789436	0.805258		1.01984	1.03653	0.688066	0.914812		0.653604	0.692518	0.636217	0.66078		0.706246	0.73193	0.628117	0.688764
PE O- 16:1;0-20:5;0	0.0787774	0.0624445	0.0503048	0.0638422		0.0475382	0.0507618	0.0617117	0.0533373		0.0506847	0.0622445	0.0474637	0.0534643		0.0477204	0.053485	0.0597587	0.0536547		0.0507054	0.0554602	0.0600412	0.0554023
PE O- 16:1;0-21:3;0	0	0.000571553	0	0.000190518		0	0	0	0		0	0	0	0		0	0	0	0		0	0	0	0
PE O- 16:1;0-22:1;0	0.00495601	0.00529	0	0.00341533		0	0.00208488	0	0.000694959		0.00457773	0.00270785	0	0.00242853		0	0	0	0		0	0	0	0
PE O- 16:1;0-22:2;0	0.00105534	0	0	0.000351781		0	0	0	0		0.00180466	0.00109562	0	0.00096676		0	0	0	0		0	0	0	0
PE O- 16:1;0-22:3;0	0.0136073	0.0105082	0	0.00803851		0	0	0	0		0.0137665	0.00980735	0	0.00785796		0.00839318	0.00764956	0.00289992	0.00631422		0	0	0.00242105	0.000807016
PE O- 16:1;0-22:4;0	0.270006	0.284457	0.176815	0.243759		0.272505	0.269579	0.185205	0.24243		0.218391	0.231041	0.118317	0.189249		0.19232	0.222579	0.150049	0.188316		0.203495	0.228823	0.142735	0.191684
PE O- 16:1;0-22:5;0	0.202387	0.204577	0.172623	0.193196		0.232843	0.244588	0.21469	0.230707		0.137849	0.171806	0.124512	0.144723		0.165897	0.193198	0.166754	0.175283		0.192231	0.18942	0.16333	0.18166
PE O- 16:1;0-22:6;0	0.232411	0.288558	0.183906	0.234958		0.23475	0.296489	0.279393	0.270211		0.189829	0.229068	0.118683	0.179193		0.206106	0.221968	0.242929	0.223668		0.235257	0.237265	0.173529	0.21535
PE O- 16:1;0-24:4;0	0	0	0	0		0	0	0	0		0	0	0	0		0.00319448	0.00265555	0	0.00195001		0	0	0	0
PE O- 16:1;0-24:5;0	0	0	0	0		0	0.00864017	0	0.00288006		0	0	0	0		0	0	0	0		0	0	0	0
PE O- 16:2;0-16:0;0	0.00517092	0.0063844	0.00424155	0.00526563		0	0.00184152	0.00167261	0.00117138		0.00395376	0.00552411	0	0.00315929		0	0	0	0		0	0	0	0
PE O- 16:2;0-18:0;0	0.00450027	0.00694082	0.00929574	0.00691228		0	0.00109009	0.00137577	0.000821954		0.00948558	0.00753483	0.0049915	0.0073373		0	0	0.00149693	0.000498977		0	0	0.00125484	0.00041828
PE O- 16:2;0-18:1;0	0.00494585	0.00573804	0.00267227	0.00445205		0.0018919	0.00329098	0.0023795	0.00252079		0.00594362	0.00497174	0.00183727	0.00425087		0.00175795	0.00216011	0.00115078	0.00168961		0.00122032	0.00116481	0.000896343	0.00109382
PE O- 16:2;0-20:4;0	0	0.0142153	0.0185967	0.0109373		0	0	0	0		0.0123213	0	0	0.0041071		0	0	0	0		0	0	0	0
PE O- 17:0;0-17:1;0	0.00117606	0.000426521	0.00100906	0.000870546		0.00197698	0.00178044	0.00162632	0.00179458		0.00136373	0.000768532	0.00193441	0.00135556		0	0.000597508	0	0.000199169		0	0.000869098	0.000443648	0.000437582
PE O- 17:0;0-18:2;0	0.00512731	0.00573745	0.0034554	0.00477339		0.00343433	0.00376573	0.00325721	0.00348576		0.00418349	0.00471349	0.00256466	0.00382055		0.00276791	0.00270967	0.0023655	0.00261436		0.00269045	0.00333867	0.00268593	0.00290502
PE O- 17:0;0-18:3;0	0	0	0	0		0	0	0	0		0	0	0	0		0	0	0	0		0	0.00145199	0	0.000483998
PE O- 17:0;0-19:1;0	0	0	0	0		0	0	0	0		0	0.000226414	0	7.54713e-05		0	0	0	0		0	0	0	0
PE O- 17:0;0-20:2;0	0	0.00203315	0	0.000677718		0	0	0	0		0	0	0	0		0	0	0	0		0	0	0	0
PE O- 17:0;0-20:3;0	0.00452526	0.00857031	0	0.00436519		0	0	0	0		0.00537635	0.00734776	0	0.00424137		0	0	0	0		0	0	0	0
PE O- 17:0;0-20:4;0	0.0132477	0.0145977	0.0107533	0.0128662		0.00919111	0	0.00870029	0.0059638		0.012836	0.011827	0.00832882	0.0109973		0	0.00621098	0	0.00207033		0.00705687	0.00844143	0.00514179	0.00688003
PE O- 17:0;0-20:5;0	0	0.00450786	0	0.00150262		0	0	0	0		0	0	0	0		0	0	0	0		0	0	0	0
PE O- 17:0;0-22:5;0	0.0095667	0.0110007	0.0158287	0.012132		0.0146024	0.0128719	0.0144636	0.0139793		0.010192	0.0118712	0.0205498	0.0142043		0.00480921	0.00468711	0.00876177	0.00608603		0.0106061	0.0114112	0.010273	0.0107634
PE O- 17:0;0-22:6;0	0	0	0	0		0	0.00750999	0	0.00250333		0	0	0.00796422	0.00265474		0	0.00570666	0	0.00190222		0	0	0	0
PE O- 17:1;0-16:1;0	0.000793708	0	0	0.000264569		0	0	0	0		0	0.00202571	0	0.000675237		0	0	0	0		0	0	0	0
PE O- 17:1;0-17:0;0	0	0	0.000529248	0.000176416		0	0	0	0		0	0	0.000587765	0.000195922		0	0	0	0		0	0.000178995	0	5.9665e-05
PE O- 17:1;0-17:1;0	0	0	0	0		0	0.00109549	0	0.000365164		0	0	0	0		0	0	0	0		0	0	0	0
PE O- 17:1;0-18:1;0	0.0227401	0.0237291	0.0115019	0.0193237		0.0151912	0.0154397	0.011452	0.0140276		0.0228379	0.0235721	0.010245	0.018885		0.0102231	0.012471	0.00962941	0.0107745		0.011168	0.0115611	0.0102343	0.0109878
PE O- 17:1;0-18:2;0	0.00361029	0.00324467	0	0.00228499		0	0	0	0		0	0.00204697	0	0.000682323		0	0	0	0		0	0.00183092	0	0.000610308
PE O- 17:1;0-20:1;0	0	0.00215529	0	0.00071843		0	0	0	0		0	0.0031043	0	0.00103477		0	0	0	0		0	0	0	0
PE O- 17:1;0-20:2;0	0.00114078	0.000797959	0	0.000646245		0	0	0	0		0	0	0	0		0	0	0	0		0	0	0	0
PE O- 17:1;0-20:3;0	0.00399694	0.00459529	0.00391401	0.00416875		0.00213038	0	0.00266706	0.00159915		0.00527093	0.00349253	0.00232709	0.00369685		0	0.00148927	0	0.000496422		0.0020683	0.00227535	0.0019303	0.00209132
PE O- 17:1;0-20:4;0	0.133756	0.131931	0.162822	0.142836		0.106502	0.113622	0.123798	0.114641		0.110067	0.115498	0.117578	0.114381		0.0902928	0.0929349	0.102859	0.0953624		0.0924493	0.0923493	0.101396	0.0953983
PE O- 17:1;0-22:4;0	0.0206864	0.0207922	0.0274575	0.0229787		0.0188538	0.0227119	0.0149309	0.0188322		0.0166166	0.01682	0.0119356	0.0151241		0.0202289	0.0219833	0.0168132	0.0196751		0.0173468	0.0176494	0.0102662	0.0150875
PE O- 17:1;0-22:5;0	0.0281431	0.0287889	0.0462675	0.0343998		0.0337258	0.0307806	0.0398462	0.0347842		0.0218698	0.0216825	0.0244032	0.0226518		0.0294235	0.0214925	0.0318545	0.0275902		0.0297578	0.027789	0.0285038	0.0286836
PE O- 17:2;0-16:0;0	0.00242832	0	0	0.000809439		0	0	0	0		0	0.00184691	0	0.000615635		0	0	0	0		0	0	0	0
PE O- 17:2;0-18:0;0	0.00140094	0.00145936	0.00138169	0.001414		0.000532877	0	0.00100423	0.000512367		0.0014908	0.00213367	0.00100432	0.00154293		0.000505043	0.00120398	0.000659755	0.000789593		0.00100514	0.00122075	0.00104264	0.00108951
PE O- 17:2;0-18:1;0	0.00472294	0.00405228	0	0.00292507		0	0	0	0		0	0.00380079	0	0.00126693		0	0	0	0		0	0.00286921	0	0.000956402
PE O- 17:2;0-20:4;0	0	0	0	0		0	0.0136667	0	0.00455555		0	0	0	0		0	0.0119192	0	0.00397306		0.0111362	0	0	0.00371207
PE O- 18:0;0-16:1;0	0.00147685	0.0011897	0.00111898	0.00126184		0.00199791	0.00221052	0.00164511	0.00195118		0.00155203	0.00193609	0.00291906	0.00213573		0	0.000586845	0.000460972	0.000349272		0	0.000897777	0.000426245	0.000441341
PE O- 18:0;0-18:1;0	0.0116841	0.0100756	0	0.00725321		0.00484812	0.00511581	0.00699276	0.00565223		0.0132919	0.0131013	0.0104876	0.0122936		0	0	0	0		0.00434469	0	0	0.00144823
PE O- 18:0;0-18:2;0	0.00847274	0.00831264	0.010056	0.00894712		0.00711707	0.00791124	0.00695782	0.00732871		0.00894209	0.00924315	0.00976712	0.00931746		0.00451284	0.00528735	0.00286769	0.00422262		0.00450576	0.00620086	0.00464188	0.00511617
PE O- 18:0;0-18:3;0	0	0	0	0		0	0	0	0		0	0	0	0		0.000774537	0.000503958	0	0.000426165		0.000633964	0.00127272	0.000771518	0.000892733
PE O- 18:0;0-20:1;0	0.00915697	0.00666339	0	0.00527345		0	0	0	0		0.00855277	0.00754762	0	0.00536679		0	0.00418661	0.00603638	0.00340766		0	0.00540794	0	0.00180265
PE O- 18:0;0-20:2;0	0.00183043	0.00160572	0.00116909	0.00153508		0.00120561	0	0.00122594	0.000810517		0	0.00245954	0	0.000819845		0	0.00114506	0	0.000381685		0	0	0	0
PE O- 18:0;0-20:3;0	0.00937511	0.0106839	0.0102309	0.0100966		0.00609537	0.0081435	0.0072893	0.00717606		0.0091477	0.00955471	0.00837477	0.00902573		0.00610506	0.00542838	0	0.00384448		0.00536363	0.0088267	0.00555505	0.0065818
PE O- 18:0;0-20:4;0	0.101337	0.108848	0.104168	0.104785		0.0819229	0.0781062	0.0841153	0.0813815		0.105905	0.108987	0.120179	0.11169		0.0383906	0.0418382	0.0466135	0.0422808		0.0445697	0.0478708	0.0482289	0.0468898
PE O- 18:0;0-20:5;0	0.0258988	0.0279593	0.0128947	0.0222509		0.0169927	0.012486	0.0211302	0.0168696		0.0241866	0.0236275	0.0204668	0.0227603		0.00989098	0.00617521	0.0119581	0.00934143		0.0156431	0.00688338	0.010108	0.0108782
PE O- 18:0;0-22:2;0	0	0.00116668	0	0.000388895		0	0	0	0		0	0	0	0		0	0	0	0		0	0	0	0
PE O- 18:0;0-22:3;0	0	0.00207959	0	0.000693198		0	0	0	0		0	0.0049616	0	0.00165387		0	0	0	0		0	0	0	0
PE O- 18:0;0-22:4;0	0.0519671	0.0482967	0.0490193	0.0497611		0.048615	0.0548952	0.0450606	0.0495236		0.0506073	0.056328	0.0524982	0.0531445		0.0216381	0.0245408	0.015401	0.0205267		0.0222787	0.0269745	0.0163485	0.0218672
PE O- 18:0;0-22:5;0	0.0505588	0.0510107	0.0680672	0.0565456		0.0575911	0.0649877	0.0683274	0.0636354		0.0541134	0.0505852	0.0809225	0.0618737		0.0249026	0.0319516	0.0297964	0.0288835		0.0286123	0.0220814	0.0291122	0.026602
PE O- 18:0;0-22:6;0	0.00786409	0.00697411	0.00742183	0.00742001		0.00989135	0.0130752	0.0208382	0.0146016		0	0.00750383	0.0145584	0.00735408		0.00530935	0.00914238	0	0.00481724		0	0	0	0
PE O- 18:1;0-16:1;0	0.0264476	0.0242198	0.0123803	0.0210159		0.0194013	0.0180326	0.0122309	0.0165549		0.025985	0.0259011	0.0120693	0.0213184		0.0130741	0.0137441	0.00917378	0.0119973		0.0140423	0.0136674	0.00959322	0.0124343
PE O- 18:1;0-17:1;0	0.00299963	0.00310161	0.00117011	0.00242378		0.00177923	0.00166647	0.00130594	0.00158388		0.0026011	0.00266452	0.000493055	0.00191956		0.000986679	0.00121998	0.00114075	0.0011158		0.00134902	0.00146986	0.00128178	0.00136689
PE O- 18:1;0-18:0;0	0	0	0	0		0.00119905	0.00106872	0.0016555	0.00130776		0	0	0.00228428	0.000761427		0	0	0	0		0.000973232	0	0	0.000324411
PE O- 18:1;0-18:1;0	0.401052	0.405777	0.172801	0.326543		0.222815	0.229085	0.163804	0.205235		0.37383	0.380656	0.147899	0.300795		0.172201	0.181644	0.162507	0.172117		0.182414	0.197865	0.133481	0.171253
PE O- 18:1;0-18:2;0	0.0532922	0.0454953	0.0302156	0.043001		0.0304731	0.0309811	0.0288577	0.030104		0.0470091	0.0474585	0.027623	0.0406969		0.0247206	0.0244488	0.0231224	0.0240973		0.0238717	0.0271155	0.0202111	0.0237328
PE O- 18:1;0-18:3;0	0.00255331	0.00315904	0	0.00190412		0.00151999	0.0013504	0.0017815	0.00155063		0	0	0.000968904	0.000322968		0.00426525	0.00630189	0.00212803	0.00423172		0.00599131	0.00710405	0.0041912	0.00576219
PE O- 18:1;0-19:1;0	0	0.00142188	0	0.00047396		0	0	0	0		0	0.00281623	0	0.000938744		0	0	0	0		0	0	0	0
PE O- 18:1;0-19:2;0	0.000813733	0.00153495	0	0.000782893		0	0	0	0		0.00276103	0	0	0.000920342		0	0	0	0		0	0	0	0
PE O- 18:1;0-19:3;0	0.000799629	0.000505429	0	0.000435019		0	0	0.000369079	0.000123026		0.000815634	0.000740163	0	0.000518599		0	0	0	0		0.000269802	0	0	8.9934e-05
PE O- 18:1;0-20:0;0	0	0	0	0		0	0	0	0		0.00147068	0	0	0.000490226		0	0	0	0		0	0	0	0
PE O- 18:1;0-20:1;0	0.0341753	0.0318995	0.0153488	0.0271412		0.018837	0.0210297	0.012733	0.0175332		0.0343971	0.033389	0.015549	0.0277784		0.0153521	0.0155311	0.013108	0.0146638		0.0169212	0.0179568	0.012897	0.015925
PE O- 18:1;0-20:2;0	0.016153	0.0180519	0.00702659	0.0137438		0.00772993	0.00893794	0.00698118	0.00788302		0.015814	0.0159655	0.00604084	0.0126068		0.00512356	0.00622857	0.00977973	0.00704395		0.0053313	0.00675125	0.00675754	0.00628003
PE O- 18:1;0-20:3;0	0.185118	0.185286	0.141436	0.170613		0.091557	0.102831	0.106082	0.100157		0.16589	0.174358	0.118176	0.152808		0.0683874	0.0710141	0.0802738	0.0732251		0.0731726	0.0777941	0.0787715	0.0765794
PE O- 18:1;0-20:4;0	2.37936	2.47869	2.62532	2.49446		1.58033	1.69494	1.99337	1.75621		1.93296	2.01829	1.97649	1.97591		1.26753	1.35252	1.59379	1.40461		1.41877	1.48005	1.71041	1.53641
PE O- 18:1;0-20:5;0	0.0819696	0.0648096	0.089657	0.0788121		0.0541114	0.0522689	0.0916602	0.0660135		0.05993	0.0671428	0.0633636	0.0634788		0.0439627	0.0442294	0.0642816	0.0508245		0.0470125	0.0510059	0.0785613	0.0588599
PE O- 18:1;0-22:1;0	0.009578	0.00758571	0	0.00572123		0	0	0	0		0.00666526	0.00857934	0	0.00508153		0	0	0	0		0	0	0	0
PE O- 18:1;0-22:2;0	0	0.00458798	0	0.00152933		0	0	0	0		0	0.00254563	0	0.000848543		0	0	0	0		0	0	0	0
PE O- 18:1;0-22:3;0	0.0236628	0.0248207	0.0241853	0.0242229		0.0235544	0.021907	0.0160379	0.0204998		0.0225317	0.0235176	0.0226067	0.0228854		0.0133869	0.0132509	0.0129338	0.0131905		0.0141389	0.0146488	0.0107456	0.0131778
PE O- 18:1;0-22:4;0	0.348877	0.341267	0.402791	0.364312		0.339306	0.35868	0.299903	0.33263		0.278279	0.29621	0.285733	0.286741		0.240176	0.270899	0.212751	0.241275		0.26863	0.292083	0.212865	0.257859
PE O- 18:1;0-22:5;0	0.366096	0.370767	0.592667	0.443176		0.408252	0.42544	0.503805	0.445832		0.299506	0.303152	0.401203	0.33462		0.288329	0.329885	0.377417	0.331877		0.329537	0.334496	0.364422	0.342818
PE O- 18:1;0-22:6;0	0.317746	0.382199	0.446501	0.382149		0.328708	0.272109	0.420607	0.340475		0.297081	0.255899	0.309353	0.287444		0.228985	0.239459	0.258003	0.242149		0.207081	0.257818	0.298064	0.254321
PE O- 18:1;0-24:4;0	0	0	0.0079969	0.00266563		0	0	0	0		0	0	0	0		0.00419762	0	0	0.00139921		0	0	0	0
PE O- 18:1;0-24:5;0	0	0	0	0		0	0	0	0		0	0	0	0		0	0	0	0		0	0	0	0
PE O- 18:2;0-14:0;0	0	0.000942645	0.000569426	0.000504024		0.000994393	0	0	0.000331464		0.000504077	0	0	0.000168026		0	0	0	0		0	0	0	0
PE O- 18:2;0-16:0;0	0.0268035	0.0259719	0.0321718	0.0283157		0.0334043	0.0338616	0.028144	0.0318033		0.0266559	0.0250996	0.0279042	0.0265532		0.0237105	0.0215185	0.0213783	0.0222025		0.0230065	0.025179	0.020171	0.0227855
PE O- 18:2;0-16:1;0	0.00745696	0.00841197	0.00627132	0.00738008		0.00662605	0.00543784	0.00514793	0.00573727		0.00593883	0.00579244	0.00446902	0.0054001		0.00294003	0.00220068	0.00324917	0.00279663		0.00366198	0.0035495	0.00309017	0.00343388
PE O- 18:2;0-17:1;0	0.00042	0	0	0.00014		0	0	0	0		0	0.000285351	0	9.5117e-05		0	0	0	0		0	0.000187585	0	6.25283e-05
PE O- 18:2;0-18:0;0	0	0.00716553	0.00936729	0.00551094		0.00599574	0.00739443	0.00658739	0.00665919		0.00882013	0.00634388	0.00617168	0.0071119		0	0.00458932	0	0.00152977		0	0.00409856	0.00578095	0.00329317
PE O- 18:2;0-18:1;0	0.0993835	0.0941265	0.0611867	0.0848989		0.0615709	0.0697281	0.0513751	0.0608914		0.0898269	0.0930965	0.0506695	0.0778643		0.0477349	0.0512586	0.0455055	0.0481663		0.046971	0.0572676	0.0440272	0.0494219
PE O- 18:2;0-18:2;0	0.0273425	0.0283514	0.0313495	0.0290144		0.0221096	0.0267681	0.0289076	0.0259284		0.0312755	0.0297164	0.0356879	0.0322266		0.0156826	0.0171214	0.020157	0.0176537		0.0135104	0.0166064	0.0175792	0.0158987
PE O- 18:2;0-18:3;0	0	0	0	0		0	0	0	0		0	0	0	0		0.00536625	0.00836181	0	0.00457602		0.0101915	0.00817732	0.0064918	0.00828689
PE O- 18:2;0-20:1;0	0.0063634	0.00537603	0.00208166	0.00460703		0.00298953	0.00173352	0.00148665	0.0020699		0.00520423	0.00427286	0.0030731	0.0041834		0.00152603	0.00278251	0.00290527	0.0024046		0.00275898	0.00179958	0.00148354	0.00201403
PE O- 18:2;0-20:2;0	0.00467689	0.00687285	0.00350586	0.00501853		0	0	0.00222664	0.000742215		0	0.0038095	0.00211713	0.00197554		0.00169356	0.00228717	0	0.00132691		0.00122709	0.00180705	0.00172548	0.00158654
PE O- 18:2;0-20:3;0	0.0751098	0.0674012	0.0807734	0.0744282		0.0413645	0.0529	0.054985	0.0497498		0.064567	0.0599564	0.0690416	0.0645217		0.0489963	0.0466202	0.0638021	0.0531395		0.0394691	0.0504156	0.0484591	0.0461146
PE O- 18:2;0-20:4;0	0.554305	0.560733	0.719532	0.611523		0.460148	0.489629	0.557223	0.502333		0.464502	0.444618	0.532877	0.480666		0.374615	0.396903	0.440851	0.404123		0.414062	0.430395	0.437521	0.427326
PE O- 18:2;0-20:5;0	0.0557595	0	0.0871714	0.0476436		0.0479148	0	0.0432793	0.030398		0.0375534	0	0.0740032	0.0371855		0	0	0	0		0	0	0.06973	0.0232433
PE O- 18:2;0-22:3;0	0.00473766	0	0.00814251	0.00429339		0.0100683	0.00784847	0.00376932	0.00722868		0	0	0.00447794	0.00149265		0.00414252	0.00451367	0.00631557	0.00499059		0.00400621	0.00586343	0.0054372	0.00510228
PE O- 18:2;0-22:4;0	0.110375	0.118436	0.158207	0.129006		0.185426	0.184733	0.140326	0.170162		0.0893943	0.0922808	0.123684	0.101786		0.12715	0.128232	0.0983545	0.117912		0.143832	0.160475	0.0868522	0.130387
PE O- 18:2;0-22:5;0	0.276533	0.217479	0.393439	0.295817		0.310127	0.401739	0.419629	0.377165		0.154596	0.213539	0.25567	0.207935		0.232307	0.275911	0.338444	0.282221		0.308751	0.281446	0.296988	0.295728
PE O- 18:2;0-22:6;0	0.0899135	0.0895744	0.144997	0.108162		0.121699	0.11983	0.143267	0.128265		0	0.0757395	0.101812	0.0591838		0.095902	0.10503	0.109208	0.10338		0.108051	0.109324	0.113256	0.11021
PG 16:0;0-16:0;0	0	0	0	0		0	0	0	0		0	0	0	0		0.0157799	0.0156752	0.013906	0.0151204		0.0134472	0	0	0.00448241
PG 16:0;0-18:1;0	0.0518658	0.0515778	0.0431169	0.0488535		0.0520942	0.0439311	0.0409303	0.0456519		0.0499309	0.0578107	0.0572371	0.0549929		0.0159362	0.0127703	0.0186849	0.0157972		0.0153909	0.0171165	0.0116795	0.0147289
PG 16:0;0-18:2;0	0.00724217	0.000226326	0	0.0024895		0.00384168	0.000183371	0.000152778	0.00139261		0.000384532	0.000213289	0	0.000199274		0.00233232	0	0	0.00077744		0	0	0	0
PG 16:0;0-18:3;0	0	0	0	0		0	0	0	0		0	0	0	0		0	0.00081151	0	0.000270503		0.00260649	0.00358136	0	0.00206262
PG 16:0;0-19:1;0	0	0.00274258	0.00242911	0.00172389		0	0	0.00176885	0.000589618		0.00200514	0.00312556	0.00425369	0.00312813		0	0	0	0		0	0	0	0
PG 16:0;0-20:1;0	0	0	0	0		0	0	0	0		0.0037749	0.00388883	0	0.00255458		0	0	0	0		0	0	0	0
PG 16:0;0-20:2;0	0	0.00157322	0	0.000524406		0.00100807	0	0.000922351	0.000643474		0.00134243	0.00159144	0	0.000977955		0	0	0	0		0	0	0	0
PG 16:0;0-20:3;0	0	0	0	0		0	0	0	0		0	0	0	0		0	0.00102026	0	0.000340086		0	0.00152459	0	0.000508198
PG 16:0;0-20:4;0	0.00827904	0.00810659	0.00536004	0.00724855		0.00215272	0.00332248	0.00679896	0.00409139		0.0040946	0.0072379	0.00172065	0.00435105		0.00344759	0.0041092	0.00590473	0.00448718		0.00506303	0.00826343	0.00563091	0.00631912
PG 16:0;0-22:4;0	0	0	0	0		0	0.00312449	0	0.0010415		0	0	0	0		0	0	0	0		0	0	0	0
PG 16:1;0-18:0;0	0	0.00554211	0	0.00184737		0	0.00398019	0.00341005	0.00246341		0.00474774	0.0054133	0.00537508	0.00517871		0	0.00220495	0	0.000734983		0	0.0029154	0.00246547	0.00179362
PG 16:1;0-18:1;0	0	0.00687984	0	0.00229328		0	0.0061346	0.00558876	0.00390779		0.00925435	0.00560178	0	0.00495205		0	0	0	0		0	0	0	0
PG 16:1;0-18:2;0	0	0	0	0		0	0	0	0		0	0	0	0		0.00298645	0.00265869	0.0043163	0.00332048		0	0	0	0
PG 16:1;0-20:1;0	0	0	0	0		0.00221193	0.00225684	0	0.00148959		0.00274723	0	0	0.000915742		0	0.00106973	0	0.000356577		0	0.00154198	0	0.000513992
PG 16:1;0-20:2;0	0.00270939	0	0	0.000903129		0	0.00243692	0	0.000812306		0	0	0	0		0	0	0	0		0	0.00307312	0	0.00102437
PG 16:1;0-20:3;0	0	0	0	0		0.00555542	0.00516259	0	0.00357267		0.00462779	0	0.00422902	0.00295227		0.00542224	0	0.0059481	0.00379011		0	0	0	0
PG 16:1;0-20:4;0	0	0	0	0		0	0	0	0		0	0	0	0		0	0	0	0		0.00303726	0	0	0.00101242
PG 16:1;0-22:4;0	0.00739617	0.00773592	0	0.00504403		0.00571818	0.00365851	0.00428215	0.00455294		0.00662737	0.00774561	0.00369824	0.00602374		0.00176583	0	0.00193251	0.00123278		0	0.00574904	0.00448159	0.00341021
PG 16:1;0-22:5;0	0.00964453	0.00980507	0.00388131	0.00777697		0.00770038	0.005929	0.00787515	0.00716818		0.00790731	0.0149062	0.00348204	0.0087652		0.00340904	0.00515288	0.00716716	0.00524303		0.00576529	0.00756099	0.00814532	0.0071572
PG 16:1;0-22:6;0	0	0	0	0		0	0	0	0		0	0	0	0		0	0	0.005849	0.00194966		0.00575096	0.00748189	0	0.00441095
PG 17:0;0-18:0;0	0	0	0	0		0	0	0	0		0	0	0	0		0	0.00215541	0	0.00071847		0	0	0	0
PG 17:0;0-18:1;0	0.00636334	0.00363545	0.0038426	0.0046138		0.0052315	0	0.00234517	0.00252556		0.00282087	0.00384084	0.00677816	0.00447995		0	0.00221327	0	0.000737756		0	0	0	0
PG 17:1;0-18:0;0	0	0	0	0		0	0	0	0		0.00202718	0	0	0.000675727		0	0	0	0		0	0	0	0
PG 18:0;0-18:1;0	0.048923	0.0562862	0.0384381	0.0478824		0.0370233	0.0340729	0.0392159	0.0367707		0.0572305	0.0611856	0.0523657	0.0569273		0.026799	0.0223052	0.0440111	0.0310384		0.0244311	0.0337743	0.0327602	0.0303219
PG 18:0;0-18:2;0	0.00439012	0.00496972	0.00340697	0.0042556		0.00282019	0.00378834	0.00450335	0.00370396		0.00578341	0.00680764	0.00388413	0.00549173		0.00207657	0.00171274	0.00525292	0.00301408		0.00198265	0.00216018	0.00414753	0.00276346
PG 18:0;0-18:3;0	0	0	0	0		0	0	0	0		0	0	0	0		0.0031977	0	0	0.0010659		0	0	0	0
PG 18:0;0-20:2;0	0.000935008	0.0012922	0	0.000742402		0	0	0	0		0	0.00133991	0	0.000446636		0	0	0	0		0	0	0	0
PG 18:0;0-20:3;0	0.00223797	0.0023732	0	0.00153705		0	0	0	0		0.00275265	0.0032372	0	0.00199662		0	0	0	0		0	0	0	0
PG 18:0;0-20:4;0	0.00912043	0.00861688	0.00444172	0.00739301		0.00481405	0.00219472	0.00413065	0.00371314		0.00729085	0.00624306	0.00444103	0.00599165		0	0.00397585	0.00275711	0.00224432		0.00722729	0.0108805	0.00388056	0.00732946
PG 18:0;0-22:5;0	0.00826789	0	0	0.00275596		0	0	0	0		0	0.00865614	0	0.00288538		0	0	0	0		0	0	0	0
PG 18:0;0-22:6;0	0	0	0	0		0	0	0.0151824	0.00506081		0	0	0	0		0	0	0	0		0	0	0	0
PG 18:1;0-18:1;0	0.0407993	0.0362669	0.0062607	0.0277756		0.0140613	0.0142333	0.014655	0.0143166		0.0355712	0.0386413	0.0103447	0.0281857		0.00625521	0.00576712	0.0102502	0.00742419		0.00659317	0.00706706	0.0111153	0.00825853
PG 18:1;0-18:2;0	0.0128751	0.0178015	0.0111382	0.0139383		0.0151916	0.0113764	0.0145207	0.0136962		0.0171135	0.0137082	0.00929656	0.0133728		0.00592611	0.0100904	0.0148184	0.0102783		0.010522	0.00936934	0.0157564	0.0118826
PG 18:1;0-18:3;0	0	0	0	0		0	0	0	0		0	0	0	0		0.00339292	0.0080027	0.00411692	0.00517085		0.00920064	0.0110687	0.0108599	0.0103764
PG 18:1;0-20:1;0	0.00564968	0.00445271	0	0.00336746		0	0	0	0		0.00496634	0.00368164	0	0.00288266		0	0	0	0		0	0	0	0
PG 18:1;0-20:2;0	0.00379566	0.00569222	0	0.00316263		0	0	0	0		0.00411264	0.00420127	0	0.0027713		0	0	0	0		0	0	0	0
PG 18:1;0-20:3;0	0.0100901	0.0102422	0.0039911	0.0081078		0.00612445	0.00409111	0.00635996	0.00552517		0.0109914	0.0118756	0.00440504	0.00909069		0.00667468	0.00360873	0.00520658	0.00516333		0	0	0.0038424	0.0012808
PG 18:1;0-20:4;0	0.0217204	0.022229	0.00963759	0.0178623		0.0100228	0.0114069	0.00764729	0.00969231		0.0214236	0.0251543	0.00493484	0.0171709		0.00786402	0.00904344	0.00726965	0.00805904		0.00875814	0.00818423	0.00544222	0.00746153
PG 18:1;0-22:4;0	0.0084149	0.0159559	0.00838467	0.0109185		0.0102295	0.00938411	0.00812071	0.00924476		0.0142488	0.00750241	0	0.0072504		0	0.00569323	0	0.00189774		0.00562952	0	0.00739128	0.00434027
PG 18:1;0-22:5;0	0.0493339	0.0492527	0.0199934	0.0395267		0.0261338	0.0227044	0.0127982	0.0205455		0.0446384	0.0490378	0	0.0312254		0.0140577	0.0139129	0	0.00932352		0.0152764	0	0.0214817	0.0122527
PG 18:2;0-18:2;0	0.000962739	0.00126931	0.00148187	0.00123797		0.000307424	0.000349975	0.0019125	0.000856633		0.000738269	0.000829851	0.000471171	0.000679764		0.000303868	0.00155379	0.00040101	0.00075289		0.000461549	0.00107846	0.000908662	0.000816223
PG 18:2;0-18:3;0	0	0	0	0		0	0	0	0		0	0	0	0		0	0	0	0		0.000109141	0	0	3.63803e-05
PG 18:2;0-20:3;0	0.00148841	0.00169258	0	0.00106033		0	0	0	0		0	0	0.000379184	0.000126395		0	0	0	0		0	0	0	0
PG 18:2;0-20:4;0	0.00536126	0.00532226	0.00101339	0.00389897		0.00170394	0.00202622	0	0.00124339		0.00658776	0	0.000637464	0.00240841		0.0024798	0.00116501	0	0.00121494		0.0018569	0.00219824	0	0.00135171
PG 18:3;0-18:3;0	0	0	0	0		0	0	0	0		0	0	0	0		0.00691256	0.00618125	0.0100098	0.00770122		0.0103046	0.0124534	0.0084344	0.0103975
PG 18:3;0-20:3;0	0	0	0	0		0	0	0	0		0	0	0	0		0	0.00104736	0	0.000349119		0	0	0	0
PG 18:3;0-20:4;0	0	0	0	0		0	0	0	0		0	0	0	0		0.00471971	0.00489845	0	0.00320605		0.000494148	0.000694449	0.00555948	0.00224936
PG 18:3;0-22:4;0	0	0	0	0		0	0	0	0		0	0	0	0		0.0238532	0	0	0.00795107		0	0	0.0514967	0.0171656
PG 20:1;0-20:4;0	0	0	0	0		0	0	0	0		0.00101141	0	0	0.000337136		0	0	0	0		0	0	0	0
PG 20:3;0-20:3;0	0	0	0	0		0	0.000621485	0	0.000207162		0	0	0	0		0	0	0	0		0	0	0	0
PG 20:3;0-20:4;0	0.10829	0.106572	0	0.0716209		0	0.0483039	0	0.0161013		0	0.107573	0	0.0358578		0.0079049	0	0.0491143	0.0190064		0	0	0	0
PG 20:4;0-20:4;0	0.0255016	0.0220226	0.011643	0.0197224		0.0150958	0.0147614	0.0147656	0.0148743		0.0212194	0.0231126	0.0122048	0.0188456		0.0127099	0.0140666	0.0165229	0.0144331		0	0.0189869	0.0156041	0.0115303
PG 20:4;0-22:4;0	0.014338	0.0145464	0	0.00962813		0.0114288	0.00996156	0	0.00713012		0.013268	0.0139378	0	0.00906861		0.00497583	0	0	0.00165861		0	0	0	0
PG 20:4;0-22:5;0	0.0272545	0.027119	0	0.0181245		0	0.0162243	0	0.00540811		0.0234755	0	0	0.00782516		0	0	0	0		0.0099688	0	0	0.00332293
PG 20:4;0-22:6;0	0	0	0	0		0	0	0	0		0.0418593	0	0	0.0139531		0	0	0	0		0	0	0	0
PG 22:4;0-22:4;0	0	0.00437451	0.003734	0.00270284		0.00713881	0.00629514	0	0.00447798		0	0	0.00517999	0.00172666		0	0	0	0		0	0	0	0
PG 22:4;0-22:5;0	0	0.00687352	0.00570592	0.00419315		0.00620019	0	0.00507548	0.00375856		0	0	0	0		0.00314226	0	0.00460038	0.00258088		0	0	0	0
PG 22:5;0-22:5;0	0.0320568	0.0272815	0.0264638	0.0286007		0.0263407	0	0.0251481	0.0171629		0.0231483	0.0302202	0.0316798	0.0283494		0.0146493	0	0.0172817	0.0106437		0	0	0.0174222	0.00580741
PG 22:5;0-22:6;0	0.0578798	0	0	0.0192933		0.0487313	0	0.055132	0.0346211		0	0	0.0682603	0.0227534		0	0	0	0		0	0	0.0411907	0.0137302
PG 22:6;0-22:6;0	0.105275	0.0978952	0.104835	0.102669		0.086946	0.0753022	0.112681	0.0916432		0.0913395	0.0992527	0.115924	0.102172		0.049361	0.0450223	0.0780868	0.0574901		0.0499007	0.068986	0.080363	0.0664166
PI 14:0;0-18:0;0	0.0145472	0	0	0.00484908		0	0	0	0		0	0	0	0		0	0	0	0		0	0	0	0
PI 16:0;0-18:0;0	0.0146253	0	0.0134054	0.00934357		0.0155558	0.0176033	0	0.011053		0.0150157	0.0147826	0.0155794	0.0151259		0	0	0	0		0	0	0	0
PI 16:0;0-18:1;0	0.0530685	0.0540424	0.0490356	0.0520488		0.0613933	0.0624887	0.0521117	0.0586645		0.0576616	0.0566927	0.0555877	0.0566474		0.0224162	0.0235616	0.0241015	0.0233598		0.0140305	0.0209714	0.0251298	0.0200439
PI 16:0;0-18:3;0	0	0	0	0		0	0	0	0		0	0	0	0		0.0235899	0.0190478	0.020162	0.0209332		0.0549224	0.020739	0.0199154	0.0318589
PI 16:0;0-20:1;0	0.00967187	0	0	0.00322396		0	0	0	0		0	0	0	0		0	0	0	0		0	0	0	0
PI 16:0;0-20:2;0	0	0	0	0		0	0	0	0		0	0.0126694	0	0.00422315		0	0	0	0		0	0	0	0
PI 16:0;0-20:3;0	0.0151809	0.0693033	0	0.0281614		0.0189773	0.0149577	0	0.0113117		0.0149587	0.0163604	0.0221479	0.0178223		0.012058	0	0	0.00401933		0	0.0116945	0.016653	0.00944918
PI 16:0;0-20:4;0	0.0883246	0.0918205	0.0885354	0.0895602		0.0906849	0.0993541	0.122398	0.104145		0.0905132	0.0860621	0.0876915	0.088089		0.0500862	0.0438779	0.0615759	0.0518467		0.0528249	0.0377205	0.0558843	0.0488099
PI 16:0;0-22:4;0	0	0	0.0190383	0.0063461		0.0153198	0.0284325	0	0.0145841		0.0233819	0	0.0279319	0.0171046		0	0	0	0		0	0	0	0
PI 16:0;0-22:5;0	0.0203051	0	0.0209835	0.0137629		0.019489	0	0	0.00649635		0	0.0209096	0.0259748	0.0156281		0	0	0	0		0	0	0	0
PI 16:1;0-18:0;0	0.0533139	0.0500394	0.0562283	0.0531939		0.0538085	0.0523486	0.0533607	0.0531726		0.0499457	0.0529217	0.0488344	0.0505672		0.0302722	0.024101	0.0359783	0.0301172		0.0307548	0.028286	0.0257097	0.0282502
PI 16:1;0-20:1;0	0	0	0	0		0.0033374	0	0	0.00111247		0	0	0	0		0	0	0	0		0	0	0	0
PI 17:0;0-17:0;0	0.00307025	0	0.00262195	0.0018974		0.0025021	0.00443629	0	0.0023128		0.00343974	0.00475315	0.00381791	0.0040036		0	0	0	0		0	0	0	0
PI 17:0;0-17:1;0	0	0	0	0		0	0	0	0		0	0	0.0032683	0.00108943		0	0	0	0		0	0	0.00258019	0.000860062
PI 17:0;0-18:1;0	0.00873574	0.00815942	0.00899114	0.00862876		0.00869819	0.0102882	0	0.00632879		0.00843821	0.00947736	0.012205	0.0100402		0.00419133	0	0	0.00139711		0	0.00439672	0	0.00146557
PI 17:0;0-18:2;0	0	0	0	0		0	0.00240501	0	0.00080167		0	0	0	0		0	0	0	0		0	0	0	0
PI 17:0;0-18:3;0	0	0	0	0		0	0	0	0		0	0	0	0		0	0.094477	0	0.0314923		0	0	0	0
PI 17:0;0-20:3;0	0	0	0	0		0	0	0	0		0	0	0.0137819	0.00459397		0	0	0	0		0	0	0	0
PI 17:0;0-20:4;0	0.0315032	0	0.0364949	0.022666		0.0333551	0.0327704	0.0371511	0.0344255		0.0339537	0.0325425	0.0386072	0.0350345		0.0247362	0.0261962	0	0.0169775		0	0.0224267	0.0279908	0.0168058
PI 17:1;0-18:0;0	0.00800411	0.0104629	0.0126254	0.0103641		0.00953777	0.010213	0	0.0065836		0.00793018	0.00952291	0.0121638	0.00987231		0.00725887	0	0	0.00241962		0	0.0068666	0	0.00228887
PI 17:1;0-18:1;0	0	0	0	0		0	0.0126931	0	0.00423105		0	0	0	0		0	0	0	0		0	0	0	0
PI 18:0;0-18:1;0	0.351256	0.37306	0.355817	0.360044		0.358458	0.349623	0.300875	0.336318		0.390275	0.385077	0.391202	0.388851		0.233837	0.242393	0.226036	0.234089		0.205984	0.234539	0.210823	0.217115
PI 18:0;0-18:2;0	0.145087	0.144332	0.179005	0.156141		0.141781	0.141441	0.145006	0.142743		0.144823	0.145606	0.204942	0.165124		0.0973	0.0942774	0.0999175	0.097165		0.0814309	0.0874394	0.0878797	0.0855833
PI 18:0;0-18:3;0	0	0	0	0		0	0.00891606	0	0.00297202		0	0	0	0		0.0348137	0.0406656	0.0419755	0.0391516		0	0.0342336	0.0303933	0.0215423
PI 18:0;0-19:2;0	0.0147003	0	0	0.00490009		0.0103181	0	0	0.00343938		0.0134681	0.0150818	0	0.00951662		0	0	0	0		0	0	0	0
PI 18:0;0-20:2;0	0.0334184	0.032816	0.015582	0.0272721		0.0184158	0.016873	0	0.0117629		0.046881	0.0389126	0.0175217	0.0344385		0	0.0143849	0	0.00479498		0	0.0155449	0.0135421	0.00969566
PI 18:0;0-20:3;0	0.249202	0.260348	0.268781	0.259444		0.186998	0.176342	0.259125	0.207488		0.263622	0.256033	0.297572	0.272409		0.139331	0.134586	0.234845	0.169587		0.12649	0.139639	0.239053	0.168394
PI 18:0;0-20:4;0	3.25401	3.33615	3.4843	3.35815		3.16907	3.09893	3.0789	3.11563		3.28512	3.30269	3.48932	3.35904		2.39676	2.22567	2.37129	2.33124		2.0452	2.13922	2.26994	2.15145
PI 18:0;0-20:5;0	0	0	0.0273125	0.00910416		0	0	0	0		0.0260514	0	0	0.00868381		0	0	0	0		0	0	0	0
PI 18:0;0-21:3;0	0	0	0.0189544	0.00631813		0	0	0	0		0	0	0.0200365	0.00667883		0	0	0	0		0	0	0.0117645	0.00392151
PI 18:0;0-22:3;0	1.15006	0	1.43751	0.862524		0	0	2.08294	0.694313		0	0	0	0		1.0395	0	0	0.3465		0	0.922226	0	0.307409
PI 18:0;0-22:4;0	0.299665	0.293614	0.376453	0.323244		0.308637	0.316505	0.330138	0.318427		0.383552	0.366178	0.413189	0.38764		0.283333	0.262657	0.263676	0.269888		0.347016	0.237927	0.231042	0.271995
PI 18:0;0-22:5;0	0.118976	0.173857	0.201388	0.164741		0.138309	0.139688	0.194371	0.157456		0.136732	0.13081	0.209296	0.158946		0.132458	0.104383	0.161988	0.132943		0.144037	0.102987	0.127939	0.124988
PI 18:0;0-22:6;0	0	0	0	0		0.0627203	0.09272	0	0.0518134		0	0	0.0871789	0.0290596		0	0	0	0		0	0	0.0591715	0.0197238
PI 18:1;0-18:1;0	0.171805	0.171645	0.174075	0.172508		0.188927	0.186392	0.175154	0.183491		0.171688	0.160857	0.176414	0.169653		0.103824	0.0999876	0.124515	0.109442		0.0829915	0.0939957	0.113388	0.0967918
PI 18:1;0-18:2;0	0.0538985	0	0.0827491	0.0455492		0.0549132	0.0540149	0.0894133	0.0661138		0.0586932	0.0609641	0.0662458	0.0619677		0.0319224	0.0373901	0.043679	0.0376639		0	0.0246504	0.0341727	0.0196077
PI 18:1;0-18:3;0	0	0	0	0		0	0	0	0		0	0	0	0		0.0614838	0.0569965	0.0610039	0.059828		0.0604029	0.0505594	0.0531992	0.0547205
PI 18:1;0-19:1;0	0	0.0153406	0	0.00511352		0.00388484	0	0	0.00129495		0.00284151	0	0	0.00094717		0	0	0	0		0	0	0	0
PI 18:1;0-20:1;0	0.00704846	0.00768691	0	0.00491179		0.00671361	0.0064451	0	0.00438624		0	0.00805205	0.00326659	0.00377288		0	0.00279806	0	0.000932686		0	0.00300512	0.00269891	0.00190134
PI 18:1;0-20:2;0	0.00812529	0	0.00843644	0.00552057		0.00873956	0.00729893	0	0.00534617		0.00749805	0.00789866	0	0.00513224		0	0	0	0		0	0.00436153	0	0.00145384
PI 18:1;0-20:3;0	0.0906058	0.0724349	0.0784056	0.0804821		0.0834031	0.0847126	0.108334	0.0921498		0.071816	0.0707127	0.0775696	0.0733661		0.0610498	0.0635745	0.0804071	0.0683438		0	0.0560793	0.0848782	0.0469858
PI 18:1;0-20:4;0	0.326017	0.359961	0.269012	0.31833		0.3679	0.393434	0.401155	0.387496		0.307615	0.304976	0.292354	0.301648		0.227035	0.211374	0.269708	0.236039		0.194234	0.195568	0.250897	0.213566
PI 18:1;0-22:3;0	0	0	0.00998083	0.00332694		0	0	0	0		0	0	0	0		0	0	0	0		0	0	0	0
PI 18:1;0-22:4;0	0.0326064	0	0.0348681	0.0224915		0.0397299	0.0438966	0	0.0278755		0.0314895	0.035618	0.0350886	0.0340653		0	0.0177233	0	0.00590777		0	0.0181588	0.0204044	0.0128544
PI 18:1;0-22:5;0	0.0806198	0.06533	0.120378	0.0887758		0.041558	0	0	0.0138527		0.0812175	0	0.0301288	0.0371154		0	0	0	0		0	0.0573338	0.0193097	0.0255478
PI 18:2;0-18:2;0	0	0	0.00343738	0.00114579		0.00306524	0	0	0.00102175		0	0.0047232	0.00329933	0.00267418		0	0.00324469	0	0.00108156		0	0.00286865	0.0073499	0.00340618
PI 18:2;0-18:3;0	0	0	0	0		0	0	0	0		0	0	0	0		0.0342542	0.0357541	0.0361328	0.0353804		0	0.0341021	0.0387166	0.0242729
PI 18:2;0-20:3;0	0	0	0	0		0	0	0	0		0	0	0.00601945	0.00200648		0	0	0	0		0	0	0	0
PI 18:2;0-20:4;0	0	0	0.0180496	0.00601652		0.0162854	0.0165707	0	0.010952		0	0	0.016005	0.00533499		0.0170972	0.0151223	0	0.0107398		0	0.0156606	0.019107	0.0115892
PI 18:3;0-18:3;0	0	0	0	0		0	0	0	0		0	0	0	0		0.090838	0.094484	0.0740545	0.0864588		0.0950109	0.0832688	0.0831156	0.0871318
PI 18:3;0-20:3;0	0	0	0	0		0	0	0	0		0	0	0	0		0.0254469	0.021143	0	0.01553		0.0350053	0.0175221	0.0238102	0.0254459
PI 18:3;0-20:4;0	0	0	0	0		0	0	0	0		0	0	0	0		0.0976254	0.0845171	0.0750923	0.0857449		0.084971	0.0780092	0.0780836	0.0803546
PI 19:0;0-20:4;0	0.0123601	0	0.0172823	0.0098808		0.0172898	0.0141225	0	0.0104708		0	0	0.0162217	0.00540725		0.0132333	0	0	0.00441111		0	0	0	0
PI 20:0;0-20:4;0	0	0	0.00748373	0.00249458		0.00880703	0	0	0.00293568		0	0	0	0		0	0	0	0		0	0	0	0
PI 20:1;0-20:4;0	0.0244529	0	0.0193905	0.0146145		0.0185472	0.0211632	0.0242767	0.021329		0.0180911	0.0178149	0.018957	0.0182877		0.0125291	0.0146918	0	0.00907365		0	0.00779975	0.0116456	0.00648177
PI 20:2;0-20:4;0	0	0.0219323	0	0.00731078		0	0	0	0		0	0	0.00637201	0.002124		0	0	0	0		0	0	0	0
PI 20:3;0-20:4;0	0	0	0.0355014	0.0118338		0.0360297	0	0	0.0120099		0	0	0.0346849	0.0115616		0.0491484	0.038096	0	0.0290815		0	0.0300918	0.0376228	0.0225715
PI 20:4;0-20:4;0	0	0	0	0		0	0	0	0		0	0	0	0		0.0152642	0.0145609	0	0.00994169		0	0	0	0
PS 16:0;0-16:0;0	0	0	0	0		0	0.0215616	0	0.0071872		0	0	0	0		0.0176529	0	0	0.00588431		0	0	0	0
PS 16:0;0-16:1;0	0	0	0	0		0.0183225	0	0	0.00610751		0	0	0	0		0	0	0	0		0	0	0	0
PS 16:0;0-18:0;0	0.0780286	0.0755815	0.0973462	0.0836521		0.108361	0.115804	0.11679	0.113652		0.078148	0.0748489	0.110453	0.0878167		0.0912852	0.0881115	0.081344	0.0869136		0.0703862	0.0810146	0.0927912	0.0813973
PS 16:0;0-18:1;0	0.138004	0.142949	0.081246	0.120733		0.159751	0.164044	0.141136	0.154977		0.13835	0.147993	0.0899385	0.125427		0.150875	0.138279	0.108704	0.132619		0.134246	0.130949	0.112037	0.125744
PS 16:0;0-18:3;0	0	0	0	0		0	0	0	0		0	0	0	0		0	0.0275983	0	0.00919942		0	0	0	0
PS 16:0;0-20:1;0	0.00691625	0	0	0.00230542		0.00771525	0.00598064	0	0.0045653		0	0	0.00656209	0.00218736		0	0	0	0		0	0	0.00604531	0.0020151
PS 16:0;0-20:4;0	0	0	0	0		0	0	0	0		0	0	0	0		0	0.0231116	0	0.00770386		0	0	0	0
PS 16:1;0-18:0;0	0.16061	0.157721	0.123417	0.147249		0.174384	0.184518	0.156067	0.171656		0.153891	0.170749	0.121475	0.148705		0.140609	0.135263	0.120209	0.132027		0.129359	0.120106	0.11786	0.122441
PS 16:1;0-18:1;0	0	0	0	0		0.0159773	0	0	0.00532578		0	0	0	0		0	0	0	0		0	0	0	0
PS 16:1;0-20:0;0	0	0	0	0		0.00662272	0	0	0.00220757		0	0	0	0		0	0.00673003	0	0.00224334		0	0	0	0
PS 16:1;0-20:1;0	0.00505671	0	0	0.00168557		0	0	0	0		0	0	0	0		0	0	0	0		0	0	0	0
PS 16:1;0-22:0;0	0	0	0.00466681	0.0015556		0	0	0	0		0.00636997	0.00751854	0.0041903	0.00602627		0	0.0031815	0	0.0010605		0	0	0	0
PS 16:1;0-22:1;0	0	0.012315	0	0.00410502		0.0040161	0	0	0.0013387		0	0	0	0		0	0	0	0		0	0	0	0
PS 16:1;0-24:0;0	0	0	0	0		0	0	0	0		0.00401004	0	0	0.00133668		0	0	0	0		0	0	0.00410867	0.00136956
PS 17:0;0-17:1;0	0	0.00779648	0	0.00259883		0	0	0	0		0	0	0.00525109	0.00175036		0	0	0	0		0	0.00923434	0	0.00307811
PS 17:0;0-18:1;0	0.0506449	0.0480281	0.0514598	0.0500442		0.0548895	0.0513047	0.0466025	0.0509323		0.0482612	0.0526332	0.0536292	0.0515079		0.0421962	0.0387991	0.0363324	0.0391092		0.0342337	0.0377879	0.0403495	0.037457
PS 17:1;0-17:1;0	0	0	0	0		0.00121066	0	0	0.000403552		0	0	0	0		0	0	0	0		0	0	0	0
PS 17:1;0-18:0;0	0.0448682	0.0428004	0.0417894	0.0431527		0.0414524	0.0492626	0.0451738	0.0452963		0.0378322	0.0443773	0.0414588	0.0412228		0.0350761	0.0321455	0.0387116	0.0353111		0.0312383	0.0357336	0.040353	0.0357749
PS 18:0;0-18:1;0	2.29247	2.20303	2.20884	2.23478		2.18817	2.24929	2.2389	2.22545		2.213	2.30502	2.37854	2.29885		1.76258	1.72697	1.80551	1.76502		1.54491	1.65843	1.84839	1.68391
PS 18:0;0-18:2;0	0.145027	0.144859	0.209957	0.166615		0.164051	0.172062	0.183495	0.173203		0.136123	0.140295	0.190431	0.155616		0.133381	0.132535	0.136229	0.134049		0.12739	0.128931	0.146551	0.13429
PS 18:0;0-18:3;0	0	0	0	0		0	0	0	0		0	0	0	0		0.0822432	0.0476339	0.0503629	0.06008		0.0924877	0.0692402	0.0706252	0.077451
PS 18:0;0-19:1;0	0.131969	0	0.0202027	0.0507238		0.0225797	0	0	0.00752658		0	0	0	0		0	0.016491	0	0.00549701		0	0.031481	0	0.0104937
PS 18:0;0-20:1;0	0.0692776	0.0649714	0.0430911	0.0591134		0.0531477	0.0490087	0	0.0340521		0.0586352	0.0645855	0.0466623	0.0566277		0.0316699	0.031822	0.0280479	0.0305133		0	0.0329498	0.0324026	0.0217841
PS 18:0;0-20:2;0	0.0756414	0	0.0521717	0.0426044		0.047179	0.0524495	0	0.0332095		0.0713246	0.0738939	0.0535232	0.0662472		0.0401657	0.0370988	0.0598477	0.045704		0.0403197	0.038214	0.0416638	0.0400658
PS 18:0;0-20:3;0	1.11485	1.32632	1.29067	1.24395		1.10828	1.31024	1.93296	1.45049		1.29531	1.3781	1.23596	1.30312		0.861651	1.13896	1.12338	1.04133		1.73853	0.932186	1.09333	1.25468
PS 18:0;0-20:4;0	0.142608	0.129277	0.154132	0.142006		0.184799	0.188248	0.161272	0.178106		0.0610198	0	0	0.0203399		0.19117	0.137243	0.0879448	0.138786		0.134652	0.0705738	0.0918516	0.0990259
PS 18:0;0-22:1;0	0	0.0200871	0	0.00669572		0.0185084	0	0	0.00616947		0.022329	0	0.0226569	0.0149953		0	0.0150908	0	0.00503028		0	0.0119861	0	0.00399537
PS 18:0;0-22:3;0	0.0251258	0	0.0288422	0.0179893		0	0.0245677	0	0.00818925		0.0226958	0	0.0278764	0.0168574		0	0	0	0		0	0.0174582	0.0181229	0.0118604
PS 18:0;0-22:4;0	0.154332	0.159309	0.221956	0.178532		0.189969	0.191677	0	0.127215		0.127363	0.13966	0.15537	0.140797		0.161408	0.165139	0.142149	0.156232		0.109035	0.144893	0.138905	0.130944
PS 18:0;0-22:5;0	0.091086	0.11485	0.188343	0.131426		0.18744	0.149265	0.141142	0.159282		0.0544207	0.072634	0.109723	0.0789259		0.152381	0.125383	0.132083	0.136616		0.140945	0.130828	0.143367	0.13838
PS 18:0;0-22:6;0	0.161928	0.155688	0.196813	0.171476		0.225804	0.144976	0.21943	0.196737		0	0.10354	0	0.0345135		0.178383	0.183282	0	0.120555		0	0.164383	0.172106	0.112163
PS 18:1;0-18:1;0	0.128183	0.129313	0.101432	0.119643		0.124465	0.139215	0.137789	0.133823		0.116571	0.123621	0.101889	0.114027		0.112112	0.100343	0.0931126	0.101856		0.0816759	0.0986563	0.0921209	0.0908177
PS 18:1;0-18:2;0	0.0636567	0.0725426	0.0615765	0.0659252		0.0637506	0.0739128	0	0.0458878		0.0650683	0	0	0.0216894		0	0.0184709	0.0282636	0.0155782		0	0	0	0
PS 18:1;0-18:3;0	0	0	0	0		0	0	0	0		0	0	0	0		0.0598643	0.0394539	0.0458174	0.0483785		0.0651071	0.0504527	0.0471961	0.054252
PS 18:1;0-19:0;0	0	0.125321	0.0110381	0.0454531		0.0177242	0.0378516	0	0.0185253		0	0.140647	0.0393694	0.0600054		0.0350485	0.0134176	0	0.0161554		0	0	0.0279724	0.00932415
PS 18:1;0-19:1;0	0	0.0229193	0	0.00763977		0	0	0	0		0	0	0	0		0	0	0	0		0	0	0	0
PS 18:1;0-20:0;0	0.0620442	0.0642738	0.0440282	0.0567821		0.0423103	0.0467608	0.0858508	0.0583073		0.0617836	0.0562235	0.0413047	0.0531039		0.0413299	0.0435859	0.0434643	0.0427934		0.0670034	0.0368609	0.0384922	0.0474522
PS 18:1;0-20:1;0	0.0426564	0.107208	0.0211893	0.0570179		0.0267534	0.0236953	0.0772848	0.0425778		0.0416478	0.0418921	0.0229704	0.0355035		0.0202584	0.0220085	0	0.014089		0.013663	0.0202811	0.0179473	0.0172971
PS 18:1;0-20:2;0	0	0	0.0252195	0.00840649		0.0447068	0.0567754	0	0.0338274		0	0	0	0		0	0.0407823	0	0.0135941		0	0.0230945	0	0.00769816
PS 18:1;0-20:3;0	0	0.0156556	0	0.00521852		0.0159402	0	0	0.00531341		0	0	0	0		0	0.0181042	0.0137589	0.010621		0	0.00757315	0.0128552	0.00680947
PS 18:1;0-20:4;0	0.0319451	0.0314999	0.0220082	0.0284844		0.0339884	0.0347461	0	0.0229115		0	0	0	0		0.0340587	0.0279775	0.0256166	0.0292176		0	0.0244265	0.0245873	0.0163379
PS 18:1;0-22:0;0	0.0803321	0.0597579	0.0626837	0.0675912		0.0390577	0.0568694	0.0605243	0.0521505		0.0558399	0.0792219	0.040406	0.0584893		0.0377643	0.027858	0.0481218	0.0379147		0	0.0267627	0.0487903	0.0251844
PS 18:1;0-22:1;0	0.0597354	0	0.0409569	0.0335641		0.0457916	0.0445931	0.0418797	0.0440881		0.0552171	0.0650461	0.0425394	0.0542676		0.0321095	0.0285858	0.034443	0.0317128		0	0.0289248	0.0322026	0.0203758
PS 18:1;0-22:3;0	0.0103122	0	0.00714953	0.00582057		0.00702691	0.0112929	0	0.0061066		0	0	0.00963804	0.00321268		0	0	0	0		0	0	0.00807913	0.00269304
PS 18:1;0-22:4;0	0.0186573	0	0.0213684	0.0133419		0	0.0318608	0.0238315	0.0185641		0.0145801	0	0.0206439	0.0117413		0	0.0227485	0	0.00758283		0	0.0164027	0	0.00546756
PS 18:1;0-22:5;0	0	0	0.0772125	0.0257375		0	0.0815501	0	0.0271834		0	0	0	0		0	0	0	0		0	0	0	0
PS 18:1;0-24:0;0	0.0406057	0.0415615	0.041181	0.0411161		0.0271137	0.0271743	0.0382326	0.0308402		0.0405074	0.0422213	0.0429364	0.0418884		0	0	0.034552	0.0115173		0	0	0.0353208	0.0117736
PS 18:1;0-24:1;0	0.040893	0.0409381	0.0398464	0.0405591		0.0345127	0.0371635	0.0383047	0.0366603		0.0416042	0.0402951	0.0421021	0.0413338		0	0.0263619	0	0.00878729		0	0.0219691	0.0347939	0.018921
PS 18:2;0-22:0;0	0	0	0	0		0	0.00349269	0	0.00116423		0	0	0	0		0	0	0	0		0	0	0	0
PS 18:3;0-20:4;0	0	0	0	0		0	0	0	0		0	0	0	0		0	0.0400945	0	0.0133648		0	0.0187905	0.0220472	0.0136125
PS 20:3;0-20:3;0	0	0	0	0		0	0	0	0		0	0	0	0		0.00273268	0	0	0.000910894		0	0	0	0
PS 20:3;0-20:4;0	0	0	0	0		0	0	0	0		0.142243	0	0.120425	0.087556		0	0	0	0		0	0	0	0
SM 32:1;2	0.0623081	0.0586095	0.0695417	0.0634864		0.0719553	0.071211	0.0667451	0.0699705		0.0540098	0.0652071	0.0663405	0.0618525		0.0533802	0.0564592	0.0586282	0.0561559		0.055082	0.0580988	0.0565978	0.0565929
SM 34:0;2	0.0436256	0.0447791	0.017427	0.0352772		0.0205849	0.0205777	0.0194688	0.0202104		0.0446829	0.044943	0.0199968	0.0365409		0.0112479	0.0139459	0.0195624	0.0149187		0.0142165	0.0186575	0.0177034	0.0168591
SM 34:1;2	1.01047	0.957806	1.11454	1.0276		1.0129	1.04967	1.02879	1.03045		0.924587	1.01916	1.11643	1.02006		0.735198	0.794425	0.874047	0.801223		0.786225	0.853323	0.840548	0.826699
SM 34:2;2	0.0913195	0.0888683	0.0830389	0.0877423		0.0897525	0.0959183	0.0789184	0.0881964		0.0865519	0.0903241	0.0855005	0.0874588		0.0677573	0.0683126	0.0675531	0.0678743		0.0733438	0.0728597	0.0629335	0.0697123
SM 36:0;2	0.011499	0.0112884	0	0.00759581		0	0	0	0		0.0100869	0.0100435	0	0.00671011		0	0	0	0		0	0	0	0
SM 36:1;2	0.119116	0.103632	0.114863	0.112537		0.09678	0.101595	0.0923343	0.0969032		0.107731	0.11305	0.117044	0.112609		0.0730562	0.0771746	0.0866848	0.0789719		0.0824673	0.0832301	0.0839051	0.0832009
SM 36:2;2	0.0239711	0.0230505	0.019781	0.0222676		0.0174897	0.0246966	0.0192861	0.0204908		0.0243641	0.0200568	0.0160514	0.0201574		0.013691	0.0153547	0.015959	0.0150016		0.017208	0.0173551	0.0140364	0.0161998
SM 38:1;2	0.0434037	0.0429655	0.0288833	0.0384175		0.0411031	0.0396069	0.0318304	0.0375135		0.041115	0.0435821	0.0313084	0.0386685		0.0269579	0.0295323	0.0280764	0.0281889		0.0308884	0.0339136	0.0233792	0.0293937
SM 38:2;2	0.0101954	0.00750413	0	0.00589984		0.00629914	0	0	0.00209971		0	0.00857755	0	0.00285918		0.00499322	0.00531375	0	0.00343566		0	0	0	0
SM 40:1;2	0.216165	0.209061	0.219992	0.215073		0.210231	0.228818	0.209105	0.216052		0.200715	0.218746	0.221773	0.213745		0.160999	0.182283	0.193793	0.179025		0.177568	0.190022	0.172029	0.179873
SM 40:2;2	0.0759213	0.0771923	0.0516178	0.0682438		0.0652482	0.0713038	0.0580538	0.0648686		0.0684785	0.0767536	0.0527565	0.0659962		0.0533068	0.0556094	0.0481071	0.0523411		0.0528799	0.0659401	0.0458553	0.0548918
SM 42:1;2	0.454864	0.420136	0.546327	0.473776		0.383718	0.410176	0.545162	0.446352		0.393414	0.453063	0.5789	0.475125		0.277632	0.310804	0.485938	0.358125		0.305567	0.339932	0.438769	0.361423
SM 42:2;2	0.534897	0.481041	0.594104	0.536681		0.51472	0.555428	0.536663	0.535603		0.462531	0.525989	0.599214	0.529245		0.376577	0.427877	0.46381	0.422755		0.425137	0.485596	0.426963	0.445899
SM 44:2;2	0.0136619	0.0106649	0.0206843	0.0150037		0.0143761	0.0124838	0.0195924	0.0154841		0.0104865	0.0123744	0.0202081	0.0143563		0.00903688	0.0127167	0.0137818	0.0118451		0.0117244	0.015477	0.0139344	0.0137119
TAG 44:0;0	0	0	0	0		0	0	0	0		0	0	0	0		0	0	0.049863	0.016621		0	0	0	0
TAG 45:0;0	0.0209791	0	0	0.00699304		0	0.0190631	0	0.00635438		0	0	0	0		0	0	0.0565027	0.0188342		0	0	0	0
TAG 46:0;0	0	0	0	0		0	0	0	0		0	0	0	0		0	0	0.0875345	0.0291782		0	0	0	0
TAG 47:0;0	0	0	0	0		0	0	0	0		0	0	0	0		0	0	0.0677577	0.0225859		0	0	0	0
TAG 47:1;0	0	0	0	0		0	0	0	0		0	0	0	0		0	0	0.0222758	0.00742527		0	0	0	0
TAG 48:0;0	0	0	0	0		0	0	0	0		0	0	0	0		0	0	0.0997593	0.0332531		0	0	0	0
TAG 48:1;0	0.104564	0	0	0.0348545		0	0	0	0		0.0995024	0	0	0.0331675		0	0	0	0		0	0	0	0
TAG 48:2;0	0.0471896	0.0343853	0	0.0271917		0.0247728	0.0246812	0.0261032	0.0251857		0.0382033	0.0380237	0	0.025409		0.021849	0.0158932	0	0.0125807		0	0.0170345	0.0184102	0.0118149
TAG 48:3;0	0	0	0	0		0	0	0	0		0	0	0	0		0.0276681	0.0254846	0	0.0177176		0.0257409	0.0264057	0.0413798	0.0311755
TAG 49:0;0	0.0184363	0	0	0.00614542		0	0	0	0		0	0	0	0		0	0	0	0		0	0	0	0
TAG 49:1;0	0.0345862	0.0280851	0	0.0208905		0.0203829	0.0271082	0.0165082	0.0213331		0.0246435	0.026571	0	0.0170715		0	0	0	0		0	0	0	0
TAG 49:2;0	0.0181345	0	0	0.00604483		0	0	0	0		0	0	0	0		0	0	0	0		0	0	0	0
TAG 50:1;0	0.260297	0.268461	0	0.176253		0.175825	0.190932	0.196789	0.187849		0.276069	0.280464	0	0.185511		0.111244	0.102751	0.132684	0.11556		0	0	0.14122	0.0470734
TAG 50:2;0	0.172654	0.172447	0	0.115034		0.139492	0	0	0.0464974		0.201533	0.183955	0	0.128496		0	0	0	0		0	0	0	0
TAG 50:3;0	0.0634443	0.0595971	0	0.0410138		0	0	0	0		0.0645883	0	0	0.0215294		0.109505	0.104375	0.135612	0.116497		0.111405	0.105544	0.123839	0.113596
TAG 50:4;0	0.0370233	0.036819	0.016926	0.0302561		0.0375753	0.0396728	0.0271786	0.0348089		0.0454543	0.0430162	0	0.0294902		0.12274	0.114343	0.156159	0.131081		0.115857	0.131341	0.154868	0.134022
TAG 50:6;0	0	0	0	0		0	0	0	0		0	0	0	0		0.197006	0.214389	0.272993	0.228129		0	0.241976	0	0.0806588
TAG 51:1;0	0.0581138	0.0488539	0.021455	0.0428076		0.0362953	0.0341172	0.0423814	0.037598		0.0552624	0.0538315	0.0241261	0.0444067		0.0243744	0.0250125	0	0.0164623		0	0.0186663	0.0307067	0.0164576
TAG 51:2;0	0.047091	0.0436073	0	0.0302328		0.0439943	0.0412295	0.0493491	0.0448576		0.0554317	0.0502703	0.0297123	0.0451381		0.0268715	0	0	0.00895715		0.0257051	0	0.0341685	0.0199578
TAG 51:3;0	0.0172782	0.013838	0	0.0103721		0.0175427	0	0	0.00584757		0	0.0198753	0	0.0066251		0.0229283	0	0.0287895	0.0172393		0	0.0205348	0	0.00684493
TAG 51:4;0	0	0	0	0		0	0	0	0		0	0	0	0		0.0293785	0.0273488	0	0.0189091		0	0	0.0355658	0.0118553
TAG 51:6;0	0	0	0	0		0	0	0	0		0	0	0	0		0.0312641	0.0302937	0	0.0205193		0.0369812	0.0367844	0	0.0245885
TAG 52:1;0	0.433348	0.42825	0.222399	0.361332		0.255986	0.247866	0.322344	0.275398		0.432937	0.427955	0.202336	0.354409		0.160339	0.157421	0.202301	0.173354		0.167879	0	0.222766	0.130215
TAG 52:2;0	0.486183	0.491597	0	0.325927		0.406349	0.392419	0.474028	0.424265		0.534136	0.532381	0	0.355506		0.254402	0.273309	0.333012	0.286908		0	0	0.327496	0.109165
TAG 52:3;0	0.219539	0.230851	0.115621	0.188671		0.194363	0.186322	0.209168	0.196618		0.248932	0.251753	0.153788	0.218158		0.216059	0.215904	0.271632	0.234531		0.216845	0.221168	0.292082	0.243365
TAG 52:4;0	0.163239	0.15609	0	0.106443		0.153762	0	0	0.0512541		0.182641	0.165212	0	0.115951		0.450252	0.461027	0.580845	0.497375		0.470829	0.500089	0.606707	0.525875
TAG 52:5;0	0.0948274	0.108295	0	0.0677074		0.0970375	0.103294	0.066697	0.0890094		0.109549	0.107397	0.0489445	0.0886302		0.142874	0.14053	0.148192	0.143865		0.139635	0.161306	0.154523	0.151822
TAG 52:6;0	0.0382219	0	0	0.0127406		0.0454396	0.0406709	0	0.0287035		0.0437439	0.0379897	0	0.0272445		1.29315	1.30603	1.33121	1.31013		1.41361	1.39621	1.44064	1.41682
TAG 52:7;0	0	0	0	0		0	0	0	0		0	0	0	0		0.300481	0.301439	0.346236	0.316052		0.345092	0.322175	0.368962	0.34541
TAG 53:1;0	0.0369363	0.0353362	0	0.0240908		0.0158468	0.0217027	0.0281429	0.0218975		0.0368861	0.0308982	0	0.0225948		0	0.0139425	0	0.00464751		0	0	0.0191933	0.00639776
TAG 53:2;0	0.0513118	0.0501965	0.0388597	0.0467893		0.0453772	0.0478332	0.060277	0.0511625		0.0593036	0.0592504	0.0405739	0.0530426		0	0.0305393	0.0485867	0.0263754		0.0334683	0	0.0485528	0.0273404
TAG 53:3;0	0.0419975	0.044211	0.0230959	0.0364348		0.0366081	0.0403999	0.0456472	0.040885		0.0440571	0.0355682	0.0281793	0.0359349		0.0316679	0.0286639	0.037115	0.0324823		0.0297901	0.0339536	0.0405899	0.0347779
TAG 53:4;0	0.0346434	0	0.0229068	0.0191834		0.0288823	0	0.0255699	0.0181508		0	0.0410042	0	0.0136681		0.0518243	0.0529289	0.0530446	0.0525993		0.0459871	0.0532721	0.0611371	0.0534654
TAG 53:5;0	0	0	0	0		0	0	0	0		0	0	0	0		0.0309677	0	0.0299669	0.0203115		0.03448	0	0.0367453	0.0237418
TAG 53:6;0	0	0	0	0		0	0	0	0		0	0	0	0		0.062025	0.0691733	0.0643283	0.0651755		0.0804914	0.0700316	0.0701158	0.0735463
TAG 53:7;0	0	0	0	0		0	0	0	0		0	0	0	0		0.04357	0.0431866	0.0481606	0.0449724		0.0467076	0	0	0.0155692
TAG 54:1;0	0.162024	0.160555	0.108775	0.143785		0.0853677	0	0.108039	0.0644688		0.183999	0.162853	0	0.115617		0.0494905	0.0504725	0	0.033321		0.0523905	0.0600702	0.0820864	0.064849
TAG 54:2;0	0.366895	0.353269	0.235294	0.318486		0.24351	0.224198	0.335522	0.267744		0.401336	0.38707	0.252548	0.346985		0.150192	0.15002	0.23645	0.178887		0.159434	0.163276	0.235766	0.186159
TAG 54:3;0	0.360007	0.359975	0	0.239994		0.286032	0	0.354009	0.213347		0.40237	0.388606	0	0.263659		0	0	0	0		0	0	0.277398	0.092466
TAG 54:4;0	0.431527	0.425353	0	0.285627		0.370999	0	0	0.123666		0.471438	0.468152	0	0.313197		0.453436	0.477541	0.489295	0.473424		0.447523	0.48783	0.497406	0.477587
TAG 54:5;0	0.470079	0.461235	0	0.310438		0.444339	0.430423	0	0.291587		0.50257	0.503141	0	0.335237		0	0	0	0		0.619591	0	0.49513	0.371574
TAG 54:6;0	0	0	0	0		0	0	0	0		0.26809	0	0	0.0893633		0.983035	0.895362	0.966321	0.948239		0.928863	0.903727	1.00928	0.947291
TAG 54:7;0	0.0869738	0.0962582	0	0.0610773		0.103363	0.103164	0.0677126	0.0914131		0.0898631	0.104011	0	0.0646248		1.44222	1.45386	1.47309	1.45639		1.55198	1.58296	1.46887	1.5346
TAG 54:8;0	0	0	0	0		0.0284242	0	0	0.00947473		0	0	0	0		0	0	0	0		0	0	0	0
TAG 54:9;0	0	0	0	0		0	0	0	0		0	0	0	0		8.21575	8.34984	7.36707	7.97755		9.38719	9.12312	7.23681	8.58237
TAG 55:2;0	0.0256643	0.016505	0	0.0140564		0	0	0.0149382	0.0049794		0.0214518	0.0202931	0.0221927	0.0213125		0	0	0	0		0	0	0	0
TAG 55:3;0	0.0332997	0.0294454	0	0.020915		0.0205205	0.0184845	0.0279986	0.0223345		0.0316982	0.0335868	0	0.0217617		0.0160367	0.014976	0.0222492	0.017754		0	0	0.0196098	0.00653659
TAG 55:4;0	0.0395762	0.0381044	0	0.0258936		0.0460448	0.0434979	0.038158	0.0425669		0.0415738	0.0465506	0.0333857	0.0405033		0.0357878	0.0292697	0.0333152	0.0327909		0.0353963	0.0358246	0.0317975	0.0343395
TAG 55:5;0	0.055734	0.058682	0	0.0381386		0.0560809	0	0	0.0186936		0.068144	0.0600826	0	0.0427422		0.0510118	0.0477999	0.0341315	0.0443144		0.0536179	0	0.0417094	0.0317758
TAG 55:6;0	0.0333716	0.0391924	0.0255393	0.0327011		0	0.0488333	0	0.0162778		0.0475245	0.0449133	0	0.0308126		0	0.0486836	0	0.0162279		0.0575244	0.0503407	0.0459227	0.0512626
TAG 55:7;0	0	0	0	0		0	0	0	0		0	0	0	0		0.0534825	0.0503747	0	0.0346191		0.0572965	0	0	0.0190988
TAG 56:1;0	0.0387306	0.042345	0.0370626	0.0393794		0.0787292	0.0318683	0.0326608	0.0477528		0.0475409	0.0498477	0.0428225	0.046737		0.0161842	0	0	0.00539475		0	0.0445081	0.0609936	0.0351672
TAG 56:10;0	0	0	0	0		0	0	0	0		0	0	0	0		0.826896	0.844315	0.622671	0.764627		0.939271	0.902439	0.626689	0.8228
TAG 56:11;0	0	0	0	0		0	0	0	0		0	0	0	0		0	0.138869	0.178385	0.105751		0.156482	0	0.167912	0.108131
TAG 56:2;0	0.0710371	0.07601	0.0384888	0.0618453		0.0507552	0.0465853	0.0473583	0.0482329		0.0810657	0.0738684	0.0506832	0.0685391		0.0303416	0.026711	0.0371274	0.0313933		0	0.0267387	0.0458909	0.0242099
TAG 56:3;0	0.0972348	0.101423	0.0692447	0.0893007		0.0691097	0.0674922	0.0882217	0.0749412		0.110236	0.106721	0.0755201	0.0974925		0.0527406	0.0466019	0.0579104	0.0524176		0.0499437	0.0503238	0.0754172	0.0585615
TAG 56:4;0	0.285837	0.283262	0.196359	0.255153		0.245455	0.228463	0.213994	0.229304		0.316926	0.294402	0.220024	0.277118		0.167941	0.184985	0.165943	0.172957		0.183975	0.17431	0.185538	0.181275
TAG 56:5;0	0.648317	0.658412	0.401366	0.569365		0.654859	0.615947	0.503517	0.591441		0.717646	0.698473	0.478758	0.631626		0.469176	0.450389	0.401195	0.440253		0.455148	0.503227	0.400196	0.452857
TAG 56:6;0	0.657977	0.662714	0.407617	0.576103		0.665924	0.659961	0.507431	0.611106		0.75037	0.722311	0.45103	0.641237		0.581669	0.5989	0.539682	0.573417		0.608718	0.566288	0.570849	0.581952
TAG 56:7;0	0.403759	0.386685	0.235359	0.341934		0.433951	0.420497	0.335234	0.39656		0.447563	0.422673	0.269915	0.38005		0.826211	0.842945	0.793453	0.82087		0.864286	0.868404	0.850834	0.861175
TAG 56:8;0	0.167032	0.153474	0.0794292	0.133312		0.175369	0.169566	0.107147	0.150694		0.165191	0.176029	0.0993302	0.14685		0.438787	0.447654	0.392452	0.426298		0.436626	0.428539	0.385455	0.416873
TAG 56:9;0	0.0254946	0.0426982	0	0.0227309		0.0490137	0.0409445	0.0306668	0.0402083		0	0	0	0		1.28039	1.32645	1.32516	1.31067		1.43701	1.42821	1.39873	1.42132
TAG 57:4;0	0	0.0168958	0	0.00563193		0	0	0	0		0	0	0	0		0	0	0	0		0	0	0	0
TAG 57:5;0	0.0384911	0	0.0312504	0.0232471		0	0.0284192	0.0349799	0.021133		0.0459661	0.0434573	0.046091	0.0451715		0.0294027	0	0.0279521	0.0191183		0.0298874	0.0340516	0	0.021313
TAG 57:6;0	0.0516305	0	0.0440665	0.031899		0.0558642	0	0.0397854	0.0318832		0	0.0519046	0.0451992	0.0323679		0.0417198	0.0349241	0.0398844	0.0388428		0.0471991	0.0448921	0.0376474	0.0432462
TAG 57:7;0	0	0	0	0		0	0.035618	0.0365913	0.0240698		0	0	0	0		0.0418664	0	0.0396708	0.027179		0	0	0.0393113	0.0131038
TAG 58:1;0	0.0313097	0.0227236	0	0.0180111		0	0	0	0		0.0225948	0.0240745	0	0.0155564		0	0	0	0		0	0	0	0
TAG 58:10;0	0.108352	0.101889	0	0.0700804		0.124234	0.115608	0.0615285	0.100457		0.115006	0	0	0.0383353		0.558001	0.565844	0.435986	0.519943		0.560787	0.553976	0.387621	0.500795
TAG 58:11;0	0	0	0	0		0	0	0	0		0	0	0	0		0.453798	0.483211	0.40076	0.445923		0.470013	0.456489	0.35909	0.42853
TAG 58:12;0	0	0	0	0		0	0	0	0		0	0	0	0		0.319023	0.33317	0.305683	0.319292		0.359267	0.328391	0.282718	0.323459
TAG 58:2;0	0.0313202	0.0309854	0.0171042	0.02647		0.0154193	0	0.0200486	0.0118226		0.0317836	0.028701	0.0195977	0.0266941		0	0	0	0		0	0	0	0
TAG 58:3;0	0.0288492	0.0258884	0	0.0182459		0.0190062	0	0.0222754	0.0137605		0.0297402	0.0312198	0	0.02032		0	0	0	0		0	0	0	0
TAG 58:4;0	0.0583785	0.0622124	0.0419354	0.0541754		0.0427364	0	0.0429014	0.0285459		0	0.0571504	0.0488533	0.0353346		0	0.0403388	0.0336182	0.0246523		0	0.0396314	0.0404609	0.0266974
TAG 58:5;0	0.238679	0.237976	0.199999	0.225552		0.219828	0.216539	0.176257	0.204208		0.255859	0.257741	0.216443	0.243348		0.151502	0.14549	0.118903	0.138632		0.150438	0.15667	0.128662	0.145257
TAG 58:6;0	0.426101	0.41976	0.351963	0.399275		0.433539	0.421272	0.35515	0.40332		0.463571	0.462297	0.402658	0.442842		0.307895	0.311631	0.273747	0.297758		0.299811	0.320836	0.269081	0.296576
TAG 58:7;0	0.436393	0.444343	0.338681	0.406472		0.459181	0.453898	0.394174	0.435751		0.486846	0.473268	0.387409	0.449174		0.419834	0.41971	0.399064	0.412869		0.413051	0.415741	0.401821	0.410204
TAG 58:8;0	0.283953	0.374668	0.260748	0.306456		0.441826	0.390297	0.296968	0.376364		0.401282	0.417802	0.279098	0.366061		0.439214	0.460802	0.255825	0.38528		0.446209	0.428219	0.371988	0.415472
TAG 58:9;0	0	0.23523	0.119194	0.118141		0.0653119	0	0.140401	0.0685709		0.237506	0.221983	0.142477	0.200655		0.468222	0.460849	0	0.30969		0.481988	0.47514	0.426194	0.461108
TAG 59:7;0	0	0.019296	0	0.00643199		0	0	0	0		0	0	0	0		0	0	0	0		0	0	0	0
TAG 60:10;0	0.227062	0.225479	0.162512	0.205018		0.260677	0.267734	0.161025	0.229812		0.262051	0.236071	0.185595	0.227906		0.266922	0.282314	0.178329	0.242522		0.267186	0.281349	0.187625	0.245387
TAG 60:11;0	0.137218	0.128399	0.0903649	0.11866		0.14916	0.138034	0.0885676	0.125254		0.14686	0.138843	0	0.0952341		0.195116	0.194996	0.135002	0.175038		0.189612	0.195544	0.131696	0.172284
TAG 60:12;0	0.0407757	0.0431199	0	0.0279652		0.0510155	0.0459681	0.0278637	0.0416158		0.0479243	0	0	0.0159748		0.138307	0.128411	0	0.0889059		0.125276	0	0	0.0417588
TAG 60:13;0	0	0	0	0		0	0	0	0		0	0	0	0		0	0.0499927	0	0.0166642		0	0	0	0
TAG 60:2;0	0.0185156	0.0186215	0	0.012379		0	0	0.0146429	0.00488095		0.0285602	0.0226587	0	0.017073		0	0	0	0		0	0	0	0
TAG 60:3;0	0.0166502	0.0144085	0	0.0103529		0	0	0	0		0	0	0.0190568	0.00635226		0	0	0	0		0	0	0	0
TAG 60:4;0	0.0190912	0	0	0.00636373		0	0	0	0		0.0234455	0.0175798	0	0.0136751		0.0173222	0	0	0.00577408		0	0	0.0147701	0.00492338
TAG 60:5;0	0.0478119	0.0415203	0.0380621	0.0424648		0.0418837	0.0400008	0.0325185	0.0381343		0.0538466	0.0573446	0.0452115	0.0521342		0	0.0278876	0.032741	0.0202095		0.0354857	0.0275267	0	0.0210041
TAG 60:6;0	0.0796118	0.082874	0.0692095	0.0772318		0.075643	0.0744671	0.0530578	0.0677226		0.0963546	0.0832843	0.080305	0.086648		0.060819	0.0583546	0.0469364	0.05537		0.0559531	0.0643935	0.0608602	0.0604023
TAG 60:7;0	0.106877	0.106191	0	0.0710226		0.126777	0.104789	0	0.0771889		0.10667	0.121719	0.114108	0.114166		0.103179	0.102361	0.096976	0.100839		0.111825	0.100237	0.0935489	0.10187
TAG 60:8;0	0.178336	0.188206	0.146657	0.171066		0.22629	0.20548	0.13524	0.189003		0.208064	0.180151	0.180937	0.189717		0.183005	0.170072	0.122392	0.15849		0.162743	0.172145	0.117618	0.150835
TAG 60:9;0	0.217905	0.232331	0.174489	0.208241		0.295505	0.270289	0.168432	0.244742		0.280209	0.259746	0.19734	0.245765		0.268692	0.265362	0.153079	0.229044		0.254299	0.258955	0.184155	0.23247
TAG 62:11;0	0.0571006	0.0640529	0.0515576	0.0575704		0.0740898	0.0684494	0.0402936	0.0609443		0.0651899	0.0602152	0.0608432	0.0620828		0.0567637	0.0629571	0.0410586	0.0535932		0.0661194	0.0586176	0.0342492	0.0529954
TAG 62:12;0	0	0.0719081	0	0.0239694		0.0821434	0.07606	0.0566686	0.071624		0.0738957	0.0810976	0.0743507	0.076448		0.088972	0.0811371	0.0621756	0.0774282		0.087517	0	0.063203	0.05024
TAG 62:13;0	0	0	0	0		0	0	0	0		0	0	0	0		0	0	0	0		0	0	0	0
TAG 62:14;0	0	0	0	0		0	0	0	0		0	0	0	0		0.0215866	0.0253038	0	0.0156301		0	0	0	0

## Sheet: Group Comparison (pvalue)
		p value matrix (relative to control)									mol % total lipids
			fer1	ML162	ESA	ESA fer1					Control	fer-1	ML162	ESA	ESA fer1
	Cholesterol esters	CE	0.545845	0.89069	0.585376	0.364433			Cholesterol esters	CE	9.2226	9.41981	9.41981	8.18348	8.03547
	Ceramide	cer	0.265154	0.623066	0.441616	0.0396672			Ceramide	cer	0.00373146	0.00329495	0.00329495	0.00282013	0.00118609
	Cardiolipin	CL	0.140233	0.8398	0.0942967	0.0283172			Cardiolipin	CL	0.39933	0.410276	0.410276	0.302631	0.226187
	Diacylglycerol	DAG	0.244582	0.15165	0.00583165	0.00574827			Diacylglycerol	DAG	1.27657	1.01132	1.01132	2.79368	3.00505
	Hexosylceramide	Hexcer	0.733524	0.874145	0.274502	0.274799			Hexosylceramide	Hexcer	0.346284	0.369089	0.369089	0.228274	0.227954
	Lysophosphatidylcholine	LPC	0.351047	0.977268	0.0108977	0.038981			Lysophosphatidylcholine	LPC	0.0931946	0.0936261	0.0936261	0.0503356	0.0546879
	Ether linked Lysophosphatidylcholine	LPC O-	0.373901	0.0191533	0.373901	0.373901			Ether linked Lysophosphatidylcholine	LPC O-	0.00171182	0.016623	0.016623	0	0
	Lysophosphatidylethanolamine	LPE	0.00696177	0.115489	0.795001	0.75641			Lysophosphatidylethanolamine	LPE	0.0180153	0.027598	0.027598	0.0173794	0.0170223
	Ether linked Lysophosphatidylethanolamine	LPE O-	0.288455	0.0398715	0.59897	0.196757			Ether linked Lysophosphatidylethanolamine	LPE O-	0.0135249	0.0227059	0.0227059	0.011514	0.0104989
	Lysophosphatidylglycerol	LPG	0.242298	0.864572	0.0319832	0.0288786			Lysophosphatidylglycerol	LPG	0.0171718	0.0180581	0.0180581	0.00570521	0.00368844
	Lysophosphatidylinositol	LPI	0.878898	0.676232	0.14546	0.141746			Lysophosphatidylinositol	LPI	0.04005	0.0344377	0.0344377	0.0195281	0.0192857
	Lysophosphatidylserine	LPS	2.94534e-06	0.00341275	0.140342	0.120279			Lysophosphatidylserine	LPS	0	0.0163201	0.0163201	0.00641363	0.00685709
	Phosphatidate	PA	0.85364	0.925466	0.818238	0.107717			Phosphatidate	PA	0.120959	0.124372	0.124372	0.126666	0.0476591
	Phosphatidylcholine	PC	0.797124	0.749759	0.0389713	0.0233031			Phosphatidylcholine	PC	44.0613	45.1699	45.1699	36.3731	35.3786
	Ether linked Phosphatidylcholine	PC O-	0.85629	0.455202	0.172055	0.0366531			Ether linked Phosphatidylcholine	PC O-	4.64362	4.89835	4.89835	3.83985	3.54382
	Phosphatidylethanolamine	PE	0.433637	0.63993	0.458757	0.714478			Phosphatidylethanolamine	PE	7.59234	8.11757	8.11757	7.04181	7.2961
	Ether linked phosphatidylethanolamine	PE O-	0.00104928	0.00485116	5.25941e-05	7.21805e-06			Ether linked phosphatidylethanolamine	PE O-	8.66313	6.9938	6.9938	5.39471	5.70253
	Phosphatidylglycerol	PG	0.26451	0.859909	0.0810345	0.0952014			Phosphatidylglycerol	PG	0.555296	0.52994	0.52994	0.266544	0.276516
	Phosphatidylinositol	PI	0.631171	0.277019	0.0409444	0.0231425			Phosphatidylinositol	PI	6.63624	5.88529	5.88529	4.61352	4.27633
	Phosphatidylserine	PS	0.157086	0.0174955	0.00114951	0.00151597			Phosphatidylserine	PS	5.52529	5.2357	5.2357	4.49555	4.47634
	Sphingomylin	SM	0.588158	0.896403	0.0237722	0.00904326			Sphingomylin	SM	2.7096	2.68538	2.68538	2.08986	2.15446
	Triacylglycerol	TAG	0.913353	0.762895	0.00109713	0.000887123			Triacylglycerol	TAG	8.06004	8.91648	8.91648	24.1366	25.2397
	p values from Student's t-tests, not corrected for multiple testing
