# Supplementary material for: Ferroptotic cell death triggered by conjugated linolenic acids is mediated by ACSL1
Source: Nat Commun. 2021 Apr 14;12:2244. doi: 10.1038/s41467-021-22471-y (PMC8046803; doi:10.1038/s41467-021-22471-y)
Supplement: Supplementary file 5 — Supplementary Data 2 [file 41467_2021_22471_MOESM5_ESM.xlsx]

## Sheet: Lipidome ACSL1KOvCntl(meth)
	Supplementary Data 2. Lipidome changes associated with ACSL1 deficiency (vehicle-treated).
	Changes in Mole % (Vehicle-treated)							Fisher's combined test			Significantly altered lipid classes
	Lipid Class	Acyl chain saturation	BT549_control_eGFP_vehicle (molp)	BT549_ACSL1 KOL1_eGFP vehicle (molp)	BT549_ACSL1 KOL2_eGFP vehicle (molp)	p value (L1)	p value (L2)	Chi^2	Combined p value		Lipid Class	Combined p value	Rank	Benjamini-Hochberg, FDR 0.05
	CE Cholesterol esters	CE sat, MUFA	6.31348	5.63962	6.20947	0.468822	0.918259	1.68562	0.19418		PC O sat, MUFA	4.84e-08	1	0.00185185
		CE PUFA	2.33568	3.73975	5.15109	0.00119954	0.00121743	26.8737	2.172e-07		PE O sat, MUFA	1.129e-07	2	0.0037037
	TAG Triacylglycerol	TAG	7.97388	7.15571	6.43009	0.671137	0.436193	2.45691	0.117009		CE PUFA	2.172e-07	3	0.00555556
	DAG Diacylglycerol	DAG sat, MUFA	1.08711	0.671857	0.644999	0.00944295	0.00823442	18.9238	1.36042e-05		CER	5.9349e-06	4	0.00740741
		DAG PUFA	0.533137	0.338753	0.357011	0.0375703	0.0450823	12.7616	0.000353806		DAG sat, MUFA	1.36042e-05	5	0.00925926
	CER Ceramide	CER	0.55948	0.815465	0.933429	0.00579811	0.00607046	20.5091	5.9349e-06		PE sat, MUFA	2.73515e-05	6	0.0111111
	HEXCER Hexosylceramide	HexCer	0.676024	0.509377	0.66921	0.0143676	0.883163	8.73404	0.00312323		PE O PUFA	3.16784e-05	7	0.012963
	SM Sphingomyelin	SM	5.61377	6.04053	6.07924	0.257182	0.208135	5.85508	0.0155322		PC O PUFA	4.58263e-05	8	0.0148148
	CL Cardiolipin	CL	0.34145	0.163435	0.18922	0.0247506	0.0264333	14.6641	0.000128472		LPE O-	0.00010337	9	0.0166667
	PC Phosphatidylcholine	PC sat, MUFA	28.795	27.0528	28.7677	0.234624	0.984184	2.93143	0.0868708		LPI PUFA	0.000111767	10	0.0185185
		PC PUFA	16.9426	18.797	17.6081	0.0131972	0.21875	11.6952	0.000626629		CL	0.000128472	11	0.0203704
	PC (O-) Phosphatidylcholine (-ether)	PC O sat, MUFA	0.58656	0.795763	0.762863	0.000407306	0.000837466	29.7822	4.84e-08		DAG PUFA	0.000353806	12	0.0222222
		PC O PUFA	0.963372	1.48087	1.17651	0.00513556	0.0480685	16.6134	4.58263e-05		PE PUFA	0.000539386	13	0.0240741
	LPC lyso-Phosphatidylcholine	LPC	0.0438976	0.0498715	0.0424765	0.136802	0.651775	NA	NA		PC PUFA	0.000626629	14	0.0259259
	PE Phosphatidylethanolamine	PE sat, MUFA	4.20197	3.66655	3.37739	0.0289268	0.00522769	17.5935	2.73515e-05		PG sat, MUFA	0.000659156	15	0.0277778
		PE PUFA	7.82005	7.63694	5.92032	0.587144	0.00427626	11.9743	0.000539386		PS PUFA	0.000807293	16	0.0296296
	PE (O-) Phosphatidylethanolamine (-ether)	PE O sat, MUFA	0.167748	0.299784	0.304551	0.00133059	0.000582608	28.1403	1.129e-07		LPE PUFA	0.000841823	17	0.0314815
		PE O PUFA	3.71313	5.15205	4.86503	0.00769985	0.0225815	17.3144	3.16784e-05		PS sat, MUFA	0.000911308	18	0.0333333
	LPE lyso-Phosphatidylethanolamine	LPE sat, MUFA	0.010989	0.00979866	0.012064	0.684905	0.861047	NA	NA		HexCer	0.00312323	19	0.0351852
		LPE PUFA	0.00297266	0.00588623	0.00276018	0.00425834	0.891844	11.1467	0.000841823		LPI sat, MUFA	0.00390815	20	0.037037	Blue denotes a significant decrease in ACSL1 KO cells and red indicates an increase
	LPE (O-) lyso-Phosphatidylethanolamine (-ether)	LPE O-	0.00314947	0.00723054	0.00423266	0.00356446	0.14952	15.0741	0.00010337		SM	0.0155322	21	0.0388889	Significance threshold adjusted for multiple testing
	PA Phosphatidate	PA sat, MUFA	0.067566	0.0417316	0.0917343	0.291833	0.183993	NA	NA		PI PUFA	0.0864665	22	0.0407407
		PA PUFA	0.0159023	0	0.016222	0.116238	0.979067	NA	NA		PC sat, MUFA	0.0868708	23	0.0425926
	PI Phosphatidylinositol	PI sat, MUFA	1.15233	1.26785	0.790778	0.292543	0.0275784	NA	NA		TAG	0.117009	24	0.0444444
		PI PUFA	4.30176	4.4336	4.58612	0.635335	0.362085	2.93896	0.0864665		LPS	0.170406	25	0.0462963
	LPI lyso-Phosphatidylinositol	LPI sat, MUFA	0.0139094	0.023039	0.0182899	0.170942	0.0910297	8.32601	0.00390815		CE sat, MUFA	0.19418	26	0.0481481
		LPI PUFA	0.0111914	0.003465	0.00606096	0.0185495	0.030929	14.9267	0.000111767		PG PUFA	0.195005	27	0.05
	PG Phosphatidylglycerol	PG sat, MUFA	0.0863681	0.0744721	0.0605313	0.122392	0.0247239	11.601	0.000659156		LPC	NA
		PG PUFA	0.34306	0.336294	0.327186	0.76322	0.565814	1.6794	0.195005		LPE sat, MUFA	NA
	LPG lyso-phosphatidylglycerol	LPG sat, MUFA	0.00305011	0.0048655	0.000746521	0.000878095	0.0391617	NA	NA		PA sat, MUFA	NA
		LPG PUFA	0.00812917	0.0101435	0.00383758	0.00356446	0.000412675	NA	NA		PI sat, MUFA	NA
	PS Phosphatidylserine	PS sat, MUFA	3.23552	2.0469	2.92896	0.00932192	0.438489	10.9996	0.000911308		LPG sat, MUFA	NA
		PS PUFA	2.06659	1.72091	1.64306	0.156244	0.0233803	11.2244	0.000807293		LPG PUFA	NA
	LPS lyso-Phosphatidylserine	LPS	0.0092095	0.00869343	0.0104099	0.911412	0.428732	1.87937	0.170406		PA PUFA	NA

## Sheet: Lipidome ACSL1KOvCntl(aESA)
	Supplementary Data 2. Lipidome changes associated with ACSL1 deficiency (aESA-treated).
	Changes in Mole % (aESA-treated)							Fisher's combined test			Significantly altered lipid classes
	Lipid Class	Acyl chain saturation	BT549_control_eGFP_aESA (molp)	BT549_ACSL1 KO L1_eGFP aESA (molp)	BT549_ACSL1 KO L2_eGFP aESA (molp)	p value (L1)	p value (L2)	Chi^2	Combined p value		Lipid Class	Combined p value	Rank	Benjamini-Hochberg, FDR 0.05
	CE Cholesterol esters	CE sat, MUFA	5.55959	4.80792	5.20795	0.495241	0.751267	1.97741	0.159664		PE O sat, MUFA	2.71e-08	1	0.00217391
		CE PUFA	2.28731	3.50881	4.87339	0.0089087	0.00231917	21.5745	3.4034e-06		CER	3.79e-08	2	0.00434783
	TAG Triacylglycerol	TAG	30.3786	22.3184	24.8752	0.115031	0.246245	7.12796	0.00758911		PE O PUFA	8.08e-08	3	0.00652174
	DAG Diacylglycerol	DAG sat, MUFA	0.700534	0.521721	0.50643	0.178104	0.150776	7.23469	0.00715083		PC O sat, MUFA	2.545e-07	4	0.00869565
		DAG PUFA	2.37779	1.39466	1.569	0.00440291	0.00872399	20.3343	6.5024e-06		CE PUFA	3.4034e-06	5	0.0108696
	CER Ceramide	CER	0.413261	0.655081	0.742803	0.000297766	0.000904844	30.2539	3.79e-08		PC O PUFA	3.7234e-06	6	0.0130435
	HEXCER Hexosylceramide	HexCer	0.282152	0.220892	0.35331	0.00595516	0.0136944	18.8285	NA		DAG PUFA	6.5024e-06	7	0.0152174
	SM Sphingomyelin	SM	4.11166	4.54505	4.78042	0.344101	0.18264	5.53412	0.0186491		LPE O-	5.21735e-05	8	0.0173913
	CL Cardiolipin	CL	0.126958	0.139915	0.145729	0.593203	0.497299	2.44156	0.118158		PI PUFA	7.74041e-05	9	0.0195652
	PC Phosphatidylcholine	PC sat, MUFA	10.9833	12.9822	12.5945	0.0892274	0.188299	8.17258	0.00425284		LPI sat, MUFA	0.00356813	10	0.0217391
		PC PUFA	20.8575	23.0043	21.2914	0.111104	0.703898	5.09683	0.0239696		PC sat, MUFA	0.00425284	11	0.023913
	PC (O-) Phosphatidylcholine (-ether)	PC O sat, MUFA	0.373162	0.549347	0.504471	0.000548793	0.00310087	26.5677	2.545e-07		PG sat, MUFA	0.00558978	12	0.026087
		PC O PUFA	0.700553	1.20519	0.90773	0.000948488	0.0237432	21.4022	3.7234e-06		DAG sat, MUFA	0.00715083	13	0.0282609
	LPC lyso-Phosphatidylcholine	LPC	0.0325951	0.0305466	0.0325052	0.433494	0.982247	1.70758	0.1913		TAG	0.00758911	14	0.0304348
	PE Phosphatidylethanolamine	PE sat, MUFA	2.19238	2.35325	2.02705	0.472692	0.484334	2.94859	NA		LPE PUFA	0.0137409	15	0.0326087
		PE PUFA	8.50275	8.89221	7.78706	0.0563847	0.0457788	11.919	NA		LPS	0.0178359	16	0.0347826
	PE (O-) Phosphatidylethanolamine (-ether)	PE O sat, MUFA	0.0570837	0.148499	0.157912	0.000259974	0.000748436	30.9049	2.71e-08		SM	0.0186491	17	0.0369565
		PE O PUFA	2.24782	3.71679	3.5298	0.000518849	0.00108149	28.7866	8.08e-08		PA sat, MUFA	0.0234442	18	0.0391304	Blue denotes a significant decrease in ACSL1 KO cells and red indicates an increase
	LPE lyso-Phosphatidylethanolamine	LPE sat, MUFA	0.0084603	0.0120202	0.00567062	0.33612	0.128395	6.28586	NA		PC PUFA	0.0239696	19	0.0413043	Significance threshold adjusted for multiple testing
		LPE PUFA	0.00148575	0.00274634	0.00248402	0.178633	0.268972	6.07114	0.0137409		PS PUFA	0.112349	20	0.0434783
	LPE (O-) lyso-Phosphatidylethanolamine (-ether)	LPE O-	0.000871204	0.00540363	0.00360923	0.00705099	0.0395916	16.3675	5.21735e-05		CL	0.118158	21	0.0456522
	PA Phosphatidate	PA sat, MUFA	0.0043554	0.0402684	0.0113963	0.222201	0.345255	5.13529	0.0234442		CE sat, MUFA	0.159664	22	0.0478261
		PA PUFA	0	0	0	NA	NA	NA	NA		LPC	0.1913	23	0.05
	PI Phosphatidylinositol	PI sat, MUFA	0.554713	0.902878	0.489796	0.00747649	0.429792	11.4809	NA		HexCer	NA
		PI PUFA	3.37611	4.4351	3.84294	0.0073973	0.0548205	15.6207	7.74041e-05		PE sat, MUFA	NA
	LPI lyso-Phosphatidylinositol	LPI sat, MUFA	0.00816808	0.0231956	0.0122004	0.0319093	0.448932	8.49148	0.00356813		PE PUFA	NA
		LPI PUFA	0.00213649	0.00426897	0	0.377703	0.373901	3.91482	NA		LPE sat, MUFA	NA
	PG Phosphatidylglycerol	PG sat, MUFA	0.0527108	0.0381135	0.0337709	0.196372	0.109562	7.67801	0.00558978		PA PUFA	NA
		PG PUFA	0.245265	0.246971	0.241369	0.903239	0.797456	0.656193	NA		PI sat, MUFA	NA
	LPG lyso-phosphatidylglycerol	LPG sat, MUFA	0	0.00224404	0	1.473e-05	NA	NA	NA		LPI PUFA	NA
		LPG PUFA	0.00380608	0.0101361	0.000955414	0.000334097	0.0611462	21.5971	NA		PG PUFA	NA
	PS Phosphatidylserine	PS sat, MUFA	1.54735	1.50468	1.73839	0.743683	1.73839	-0.513632	NA		LPG sat, MUFA	NA
		PS PUFA	1.96765	1.80248	1.72209	0.164643	1.72209	2.52087	0.112349		LPG PUFA	NA
	LPS lyso-Phosphatidylserine	LPS	0.00530091	0.0100899	0.00805701	0.147676	0.409276	5.61219	0.0178359		PS sat, MUFA	NA

## Sheet: Lipidome ACSL1OEvKO
	Supplementary Data 2. Comparison of lipidome changes associated with ACSL1 deficiency compared to ACSL1 overexpression.
	Changes in Mole % (Vehicle-treated)						Fisher's combined test				Significantly altered lipid classes
	Lipid Class	BT549_ACSL1 OE_ vehicle (molp)	BT549_ACSL1 KO L1_eGFP_vehicle (molp)	BT549_ACSL1 KO L2_eGFP_vehicle (molp)	p value (L1)	p value (L2)	Chi^2	Combined p value			Lipid Class	Combined p value	Rank	Benjamini-Hochberg, FDR 0.05
	CE Cholesterol esters	8.96702	9.37938	11.3606	0.737791	0.154954	4.33744	0.0372829			PC O-	2.08e-08	1	0.003125
	CER Ceramide	0.505135	0.815465	0.933429	0.000212629	0.00171446	29.6492	5.18e-08			PE O-	3.52e-08	2	0.00625
	CL Cardiolipin	0.217838	0.163435	0.163435	0.294666	0.294666	4.88766	0.0270494			Cer	5.18e-08	3	0.009375
	DAG Diacylglycerol	2.04527	1.01061	1.00201	0.00133219	0.00129434	26.5414	2.58e-07			DAG	2.58e-07	4	0.0125
	HEXCER Hexosylceramide	0.703332	0.509377	0.66921	0.011846	0.510161	10.2176	0.00139108			SM	4.67e-07	5	0.015625
	LPC lyso-Phosphatidylcholine	0.0433258	0.0498715	0.0424765	0.115512	0.789273	4.79005	NA			PI	2.4838e-06	6	0.01875
	LPE lyso-Phosphatidylethanolamine	0.0141734	0.0156849	0.0148241	0.6952	0.905965	0.924621	0.336265			PC	0.000358442	7	0.021875
	LPE (O-) lyso-Phosphatidylethanolamine (-ether)	0.00243322	0.00723054	0.00423266	0.0184532	0.229639	10.9275	0.000947455			TAG	0.000616268	8	0.025
	LPG lyso-phosphatidylglycerol	0.0161839	0.015009	0.0045841	0.861997	0.143585	4.17866	0.0409361			LPE O-	0.000947455	9	0.028125
	LPI lyso-Phosphatidylinositol	0.0155835	0.026504	0.0243509	0.213328	0.0276311	10.2675	0.00135396			LPI	0.00135396	10	0.03125
	LPS lyso-Phosphatidylserine	0.00524351	0.00869343	0.0104099	0.535492	0.157385	4.94726	0.0261321			HexCer	0.00139108	11	0.034375
	PA Phosphatidate	0.0319668	0.0417316	0.107956	0.708347	0.0157478	8.99175	NA			LPS	0.0261321	12	0.0375
	PC Phosphatidylcholine	40.4922	45.8498	46.3758	0.0486953	0.0352088	12.7373	0.000358442			CL	0.0270494	13	0.040625
	PC (O-) Phosphatidylcholine (-ether)	1.3106	2.27562	1.93937	0.00038367	0.000391314	31.4235	2.08e-08			CE	0.0372829	14	0.04375	Blue denotes a significant decrease in ACSL1 KO cells and red indicates an increase
	PE Phosphatidylethanolamine	11.1582	11.3035	9.29771	0.822837	0.0366191	7.00436	NA			LPG	0.0409361	15	0.046875	Significance threshold adjusted for multiple testing
	PE (O-) Phosphatidylethanolamine (-ether)	3.42679	5.45183	5.1779	0.000223899	0.00111892	30.3994	3.52e-08			LPE	0.336265	16	0.05
	PG Phosphatidylglycerol	0.400523	0.410766	0.387717	0.774918	0.747205	1.09283	NA			LPC	NA
	PI Phosphatidylinositol	4.52363	5.70145	5.3769	0.00101244	0.0150842	22.179	2.4838e-06			PA	NA
	PS Phosphatidylserine	4.20398	3.76781	4.57201	0.325539	0.498126	3.63835	NA			PE	NA
	SM Sphingomyelin	4.83327	6.04053	6.07924	0.00245354	0.00124617	25.3958	4.67e-07			PG	NA
	TAG Triacylglycerol	17.0833	7.15571	6.43009	0.0588841	0.0482717	11.7262	0.000616268			PS	NA
	Changes in Mole % (aESA-treated)						Fisher's combined test				Significantly altered lipid classes
	Lipid Class	BT549_ACSL1 OE _aESA (molp)	BT549_ACSL1 KO L1_eGFP_aESA (molp)	BT549_ACSL1 KO L2_eGFP_aESA (molp)	p value (L1)	p value (L2)	Chi^2	Combined p value			Lipid Class	Combined p value	Rank	Benjamini-Hochberg, FDR 0.05
	CE Cholesterol esters	7.84689	8.31673	10.0813	0.726029	0.1753	4.12284	0.042308			Cer	3.79e-08	1	0.00294118
	CER Ceramide	0.413261	0.655081	0.742803	0.000297766	0.000904844	30.2539	3.79e-08			PE O-	7.26e-08	2	0.00588235
	CL Cardiolipin	0.126958	0.139915	0.145729	0.593203	0.497299	2.44156	0.118158			DAG	1.692e-07	3	0.00882353
	DAG Diacylglycerol	3.07833	1.91638	2.07543	0.00080631	0.00142233	27.357	1.692e-07			PC O-	5.698e-07	4	0.0117647
	HEXCER Hexosylceramide	0.282152	0.220892	0.35331	0.00595516	0.0136944	18.8285	NA			LPE O-	6.8e-07	5	0.0147059
	LPC lyso-Phosphatidylcholine	0.0325951	0.0305466	0.0325052	0.433494	0.982247	1.70758	0.1913			PI	7.56299e-05	6	0.0176471
	LPE lyso-Phosphatidylethanolamine	0.00994604	0.0147666	0.00815464	0.258523	0.464231	4.24029	NA			TAG	0.00758911	7	0.0205882
	LPE (O-) lyso-Phosphatidylethanolamine (-ether)	0.000871204	0.00540363	0.00360923	0.00705099	0.0395916	24.6711	6.8e-07			PC	0.0101441	8	0.0235294
	LPG lyso-phosphatidylglycerol	0.00380608	0.0123801	0.000955414	0.000110951	0.0611462	11.5778	NA			SM	0.0186491	9	0.0264706
	LPI lyso-Phosphatidylinositol	0.0103046	0.0274646	0.0122004	0.0500668	0.780899	4.32008	0.0376651			PA	0.0234442	10	0.0294118	Blue denotes a significant decrease in ACSL1 KO cells and red indicates an increase
	LPS lyso-Phosphatidylserine	0.00530091	0.0100899	0.00805701	0.147676	0.409276	4.79507	0.0285412			LPS	0.0285412	11	0.0323529	Significance threshold adjusted for multiple testing
	PA Phosphatidate	0.0402684	0.0043554	0.0113963	0.222201	0.345255	5.13529	0.0234442			LPI	0.0376651	12	0.0352941
	PC Phosphatidylcholine	31.8409	35.9865	33.8859	0.0980879	0.374255	6.60942	0.0101441			CE	0.042308	13	0.0382353
	PC (O-) Phosphatidylcholine (-ether)	1.07371	1.75453	1.4122	0.000461129	0.00803376	25.0119	5.698e-07			PG	0.0528902	14	0.0411765
	PE Phosphatidylethanolamine	10.6951	11.2455	9.81411	0.0257249	0.0124208	16.0974	NA			CL	0.118158	15	0.0441176
	PE (O-) Phosphatidylethanolamine (-ether)	2.30553	3.86578	3.68838	0.000491248	0.00102931	28.9949	7.26e-08			PS	0.125787	16	0.0470588
	PG Phosphatidylglycerol	0.297976	0.285085	0.27514	0.488309	0.314464	3.74739	0.0528902			LPC	0.1913	17	0.05
	PI Phosphatidylinositol	3.93082	5.33798	4.33274	0.00342864	0.11571	15.6645	7.56299e-05			HexCer	NA
	PS Phosphatidylserine	3.515	3.30716	3.46048	0.363919	0.851252	2.34374	0.125787			LPE	NA
	SM Sphingomyelin	4.11166	4.54505	4.78042	0.344101	0.18264	5.53412	0.0186491			LPG	NA
	TAG Triacylglycerol	30.3786	22.3184	24.8752	0.115031	0.246245	7.12796	0.00758911			PE	NA
