# Supplementary material for: Ferroptotic cell death triggered by conjugated linolenic acids is mediated by ACSL1
Source: Nat Commun. 2021 Apr 14;12:2244. doi: 10.1038/s41467-021-22471-y (PMC8046803; doi:10.1038/s41467-021-22471-y)
Supplement: Supplementary file 6 — Supplementary Data 3 [file 41467_2021_22471_MOESM6_ESM.xlsx]

## Sheet: 18 3 incorporation
Supplementary Data 3. Alterations in mole percent of 18:3-containing lipids associated with ACSL1 deficiency.
	Mole percent of lipid class containing at least one 18:3 acyl chain
	ACSL1 KO vs Control						Fisher's combined test
	18:3 incorporation (molp)									Significantly altered lipid classes
	Lipid Class	Control_aESA	ACSL1 KO L1 aESA	ACSL1 KO L2 aESA	p value (L1 vs cntl)	p value (L2 vs cntl)	Chi^2	Combined P		Lipid Class	Combined p value	Rank	Benjamini-Hochberg, FDR 0.05
	Total	41.188	31.7618	36.3856	0.0742339	0.303208	7.58774	0.00587665		CE	4.3916e-06	1	0.005
	CE	0.413972	0.624641	1.16702	0.00666845	0.00395586	21.0858	4.3916e-06		PE O-	5.45919e-05	2	0.01
	DAG	1.61676	0.848236	1.06456	0.00979814	0.0305738	16.2263	5.62069e-05		DAG	5.62069e-05	3	0.015
	LPG	0.000929382	0.00464717	0	0.0162281	0.373901	NA	NA		PC O-	0.000107079	4	0.02
	PA	0	0	0.00517284	NA	0.373901	NA	NA		PG	0.00450976	5	0.025
	PC	9.04234	8.54751	9.07224	0.223214	0.939136	3.12483	0.0771077		Total	0.00587665	6	0.03	Blue denotes a significant decrease in ACSL1 KO cells and red indicates an increase
	PC O-	0.0806023	0.130207	0.110513	0.00881807	0.0624835	15.0076	0.000107079		TAG	0.00639046	7	0.035	Significance threshold adjusted for multiple testing
	PE	3.65632	3.49785	3.67545	0.707808	0.969931	NA	NA		PS	0.0410057	8	0.04
	PE O-	0.0686299	0.078038	0.107061	0.155439	0.00187473	16.2816	5.45919e-05		PC	0.0771077	9	0.045
	PG	0.0772955	0.0398317	0.0658289	0.0432516	0.409672	8.06624	0.00450976		PI	0.149377	10	0.05
	PI	0.553326	0.50155	0.519388	0.526771	0.671454	2.0786	0.149377		LPG	NA
	PS	0.362632	0.287939	0.246566	0.441447	0.280777	4.17578	0.0410057		PA	NA
	TAG	25.3152	17.2014	20.3518	0.0946199	0.256534	7.43677	0.00639046		PE	NA
	ACSL1 KO vs ACSL1 OE
	18:3 incorporation (molp)
	Lipid Class	ACSL1OE aESA	ACSL1 KO L1 aESA	ACSL1 KO L2 aESA	p value (L1 vs OE)	p value (L2 vs OE)	Chi^2	Combined P		Lipid Class	Combined p value	Rank	Benjamini-Hochberg, FDR 0.05
	Total	44.0944	31.7618	36.3856	0.0146906	0.0726216	13.6861	0.00021605		DAG	1e-10	1	0.005
	CE	0.320845	0.624641	1.16702	0.00395359	0.00285636	22.7827	1.8139e-06		CE	1.8139e-06	2	0.01
	DAG	1.4754	0.848236	1.06456	1.39731e-06	0.000218484	43.8195	1e-10		PC O-	6.8902e-05	3	0.015
	LPG	0.0030272	0.00464717	0	0.421966	0.170045	NA	NA		TAG	0.000178415	4	0.02
	PA	0	0	0.00517284	NA	0.373901	NA	NA		Total	0.00021605	5	0.025
	PC	6.71331	8.54751	9.07224	0.0488563	0.0242448	13.4769	0.000241525		PC	0.000241525	6	0.03
	PC O-	0.0809045	0.130207	0.110513	0.0067427	0.053875	15.8408	6.8902e-05		PE O-	0.00116233	7	0.035	Blue denotes a significant decrease in ACSL1 KO cells and red indicates an increase
	PE	3.09825	3.49785	3.67545	0.304593	0.253713	5.12066	0.0236426		PE	0.0236426	8	0.04	Significance threshold adjusted for multiple testing
	PE O-	0.0657722	0.078038	0.107061	0.307036	0.0166749	10.5493	0.00116233		PI	0.163882	9	0.045
	PG	0.0575353	0.0398317	0.0658289	0.202513	0.500886	NA	NA		PS	0.307253	10	0.05
	PI	0.430135	0.50155	0.519388	0.655261	0.579091	1.93804	0.163882		LPG	NA
	PS	0.293323	0.287939	0.246566	0.950983	0.624399	1.04245	0.307253		PA	NA
	TAG	31.5559	17.2014	20.3518	0.0201108	0.0443171	14.0458	0.000178415		PG	NA
