# Supplementary material for: Ferroptotic cell death triggered by conjugated linolenic acids is mediated by ACSL1
Source: Nat Commun. 2021 Apr 14;12:2244. doi: 10.1038/s41467-021-22471-y (PMC8046803; doi:10.1038/s41467-021-22471-y)
Supplement: Supplementary file 7 — Supplementary Data 4 [file 41467_2021_22471_MOESM7_ESM.xlsx]

## Sheet: Sheet1
Supplementary Data 4. Lipidomic analysis of oxidized triacylglyerols in BT-549 cells.
pmol/mg Protein
Molecular Species	TG(34:1/ON);TG(38:6/OV)	TG(36:4/KOHA);TG(36:5/HOHA)	TG(50:6)+2O	TG(52:9)+1O	TG(50:3)+2O	TG(50:2)+2O	TG(50:4)+3O	TG(50:10)+4O	TG(50:6)+4O	TG(54:10)+1O	TG(50:5)+4O	TG(50:4)+4O	TG(52:4)+2O	TG(52:4)+1O	TG(54:8)+1O	TG(54:11)+2O	TG(54:10)+2O	TG(52:7)+4O	TG(56:8)+1O	Totals (pmol/mg protein)
Error [ppm]	2.4102	-1.77764	-4.04731	-2.69756	-8.87604	4.97893	6.63258	-1.25176	9.9265	-4.50999	9.66238	9.35807	0.1	2.6	-2.92401	-3.14333	-3.27666	9.31514	-2.20276
[M+NH4] [m/z]	766.654	772.574	872.701	878.689	878.752	880.756	892.718	896.626	904.678	904.707	906.694	908.71	904.76	886.747	908.736	918.685	920.7	930.694	936.767
RT [min]	10.899	6.787	18.034	14.535	15.225	17.355	10.432	12.902	12.867	16.691	20.565	18.257	21.6	31.5	21.987	11.719	14.646	15.252	13.778
0hr_C_1	0.707236	4.65963	31.0502	0.567874	0.0202682	0.0869699	0.444499	0.130229	0.192798	0.6716	0.792816	1.14639	0	0	0.381752	2.91698	2.41985	0.487915	0.10627	46.7833	0hr_C_1
0hr_C_2	0.695185	5.22698	29.2445	1.52497	0.018117	0.149658	0.300633	0.139618	0.245201	0.77179	0.561007	0.769642	0	0	0.385654	2.39439	3.4967	0.58726	0.158899	46.6702	0hr_C_2
0hr_C_3	0.669001	5.32018	34.312	1.26268	0.0220069	0.316907	0.373525	0.184446	0.245547	0.613518	0.206323	1.2159	0	0	0.50892	1.93279	2.60783	0.507256	0.345029	50.6439	0hr_C_3
Average	0.690474	5.06893	31.5356	1.11851	0.0201307	0.184512	0.372886	0.151431	0.227849	0.685636	0.520049	1.04398	0	0	0.425442	2.41472	2.84146	0.527477	0.203399	48.0325	Average
STDEV	0.0159611	0.29191	2.09708	0.403813	0.00159104	0.097053	0.0587345	0.0236578	0.0247847	0.0653721	0.24118	0.196047	0	0	0.0590493	0.402049	0.469637	0.0430038	0.102426	2.26228	STDEV
0hr_ACLS1_1	0.781939	5.96947	39.2646	1.42804	0.0203393	0.312959	0.222587	0.140102	0.251732	0.350099	0.563617	1.03595	0	0	0.397508	2.19717	3.47454	0.479452	0.137883	57.028	0hr_ACLS1_1
0hr_ACLS1_2	0.355786	5.76442	47.1301	1.20759	0.0444399	0.348562	0.335199	0.218803	0.273619	0.853961	0.186891	1.30489	0	0	0.426999	4.03607	3.88224	0.73587	0.179327	67.2848	0hr_ACLS1_2
0hr_ACLS1_3	0.387258	6.19003	44.951	1.10565	0.0329695	0.170283	0.454654	0.135948	0.318295	0.426865	0.378881	1.65607	0	0	0.324111	2.68694	1.33995	0.904382	0.159409	61.6227	0hr_ACLS1_3
Average	0.508327	5.97464	43.7819	1.24709	0.0325829	0.277268	0.33748	0.164951	0.281215	0.543642	0.376463	1.3323	0	0	0.382872	2.97339	2.89891	0.706568	0.158873	61.9785	Average
STDEV	0.193899	0.173789	3.3158	0.134544	0.00984283	0.0770336	0.0947546	0.0381168	0.0276998	0.221655	0.153807	0.253906	0	0	0.0432599	0.777573	1.11485	0.17471	0.0169236	5.13765	STDEV
8hr_C_1	0.659375	7.28987	34.359	1.03357	0.0293167	0.274808	0.397744	0.303226	0.280884	0.684885	0.330246	1.16874	0	0	0.594651	1.82434	4.83927	0.36033	0.210757	54.641	8hr_C_1
8hr_C_2	0.412643	8.38834	37.2092	1.44729	0.0283754	0.279058	0.260978	0.26931	0.261746	0.964739	0.19724	1.60336	0	0	0.649036	1.13036	4.12575	0.620843	0.137789	57.9861	8hr_C_2
8hr_C_3	0.654206	7.30244	34.6244	0.66796	0.0271995	0.162271	0.25098	0.214309	0.194632	0.598512	0.585403	1.60835	0	0	0.566997	2.98564	5.32739	0.557477	0.130073	56.4583	8hr_C_3
Average	0.575408	7.66021	35.3975	1.04961	0.0282972	0.238712	0.303234	0.262282	0.245754	0.749379	0.370963	1.46015	0	0	0.603561	1.98011	4.76414	0.512883	0.15954	56.3618	Average
STDEV	0.115112	0.514886	1.28563	0.318364	0.000866086	0.0540801	0.0669535	0.0366391	0.0369836	0.156312	0.161061	0.206069	0	0	0.0340796	0.765385	0.493435	0.11093	0.036353	1.67464	STDEV
8hr_aESA_C_1	0.587881	14.5814	30.0526	2.89741	0.0927917	0.202199	0.348594	0.306976	0.24681	0.77534	0.224736	1.10651	0.656	2.498	0.848169	2.17425	3.91487	0.212655	0.244524	61.9717	8hr_aESA_C_1
8hr_aESA_C_2	0.482001	15.5493	26.2311	1.57	0.0797715	0.193562	0.282495	0.212519	0.2149	0.578283	0.2538	1.43915	0.667	1.877	0.745052	2.89199	3.94203	0.237002	0.151031	57.598	8hr_aESA_C_2
8hr_aESA_C_3	0.747838	17.5946	33.4871	2.08459	0.0327714	0.2137	0.327835	0.221683	0.279096	0.822055	0.178796	0.904353	0.496	2.279	1.15677	3.00289	3.74422	0.347499	0.147538	68.0684	8hr_aESA_C_3
Average	0.605907	15.9084	29.9236	2.184	0.0684448	0.203153	0.319641	0.247059	0.246935	0.725226	0.219111	1.15	0.606333	2.218	0.916665	2.68971	3.86704	0.265719	0.181031	62.546	Average
STDEV	0.109273	1.2561	2.96363	0.546452	0.0257789	0.00824904	0.0275995	0.0425322	0.026208	0.10564	0.0308773	0.220485	0.0957096	0.314962	0.174923	0.367289	0.0875496	0.0586754	0.0449188	5.25876	STDEV
p value 8h contlol vs 8h aESA	0.79926	0.00100791	0.0746527	0.0642065	0.0925256	0.409983	0.764698	0.720873	0.972359	0.865133	0.260512	0.219784	0.000391934	0.000259346	0.0678721	0.302645	0.0645552	0.0495453	0.626731	0.124257	p value 8h contlol vs 8h aESA
p value 8h aESA vs 8h ASCL1_aESA	0.0246255	0.46057	0.191997	0.0407032	0.00413124	0.00562549	0.0363478	0.825118	0.527931	0.789907	0.000178623	0.563824	0.00583058	0.00128795	0.411037	0.0103307	0.0157431	0.34725	0.753981	0.276956	p value 8h aESA vs 8h ASCL1_aESA
8hr_ACSL1_1	0.881512	9.60824	38.0562	0.799151	0.028078	0.137217	0.337682	0.226581	0.262092	0.268378	0.491054	1.2544	0	0	0.453357	3.67725	5.14175	0.492817	0.205887	62.3217	8hr_ACSL1_1
8hr_ACSL1_2	0.868217	10.4593	36.764	1.05898	0.0313181	0.1327	0.494166	0.27656	0.364395	0.501142	0.348486	1.87363	0	0	0.463936	4.62949	6.37508	0.359538	0.161023	65.162	8hr_ACSL1_2
8hr_ACSL1_3	1.14881	12.6354	47.7223	0.832197	0.0312704	0.20225	0.413135	0.244012	0.362614	0.547631	0.297692	2.52267	0	0	0.750475	4.46296	7.77481	0.743277	0.19518	80.8867	8hr_ACSL1_3
Average	0.966179	10.901	40.8475	0.896777	0.0302222	0.157389	0.414994	0.249051	0.3297	0.439051	0.379077	1.88357	0	0	0.555923	4.25657	6.43055	0.531877	0.187363	69.4568	Average
STDEV	0.129253	1.27469	4.88974	0.115488	0.00151625	0.031775	0.0638977	0.0207126	0.047812	0.122167	0.0818496	0.517817	0	0	0.137637	0.415244	1.07566	0.159077	0.0191316	9.99994	STDEV
8hr_aESA_ACSL1_1	0.960823	14.9367	31.1319	1.13628	0.186182	0.116077	0.416698	0.277641	0.121695	0.649414	0.817211	1.11427	0.259	0.77	0.865132	4.00154	4.30412	0.24993	0.187578	62.5021	8hr_aESA_ACSL1_1
8hr_aESA_ACSL1_2	1.17488	16.135	34.3208	1.05045	0.217576	0.102905	0.412552	0.196654	0.226747	0.357044	0.961209	1.14629	0.063	0.733	1.26561	4.14621	4.73674	0.380369	0.162906	67.79	8hr_aESA_ACSL1_2
8hr_aESA_ACSL1_3	1.48763	23.7343	36.9913	0.775156	0.245991	0.148888	0.52975	0.23992	0.285813	0.998424	0.847935	1.61155	0.022	0.618	1.08537	4.79396	4.93617	0.349395	0.230228	79.9318	8hr_aESA_ACSL1_3
Average	1.20778	18.2687	34.148	0.987295	0.216583	0.122623	0.453	0.238072	0.211418	0.668294	0.875452	1.2907	0.114667	0.707	1.07203	4.31391	4.65901	0.326565	0.193571	70.0746	Average
STDEV	0.216323	3.89564	2.39521	0.154044	0.0244272	0.0193349	0.0542966	0.0330886	0.0678721	0.262182	0.0619231	0.22725	0.126666	0.0792654	0.163764	0.344553	0.263823	0.0556445	0.0278085	8.9366	STDEV
